# Supplementary material for: Genes co-amplified with ERBB2 or MET as novel potential cancer-promoting genes in gastric cancer
Source: Oncotarget. 2017 Sep 21;8(54):92209–26. doi: 10.18632/oncotarget.21150 (PMC5696175; doi:10.18632/oncotarget.21150)
Supplement: Supplementary file 2 [file oncotarget-08-92209-s002.xlsx]

## Sheet: Sheet1
Supplementary Table 1: Histopathological classification of GC samples included in the analysis
No	Patient	Sex/Age	WHO Classification-based Histopathological Diagnosis *	Histologic Grade	Lauren's Classification	Percentage of Tumor(%) **	Percentage of Necrosis (%)
Old patients (O)
1	O1	M/81	Tubular adenocarcinoma	PD	Intestinal	88	12
2	O2	M/78	Tubular adenocarcinoma	MD	Intestinal	98	0
3	O3	M/76	Tubular adenocarcinoma	MD	Intestinal	95	0
4	O4	M/79	Tubular adenocarcinoma	PD	Intestinal	60	0
5	O5	M/75	Tubular adenocarcinoma	MD	Intestinal	70	0
6	O6	M/75	Tubular adenocarcinoma	WD	Intestinal	97	0
7	O7	M/75	Tubular adenocarcinoma	MD	Intestinal	97	1
8	O8	M/80	Tubular adenocarcinoma	MD	Intestinal	98	0
9	O9	F/84	Tubular adenocarcinoma	MD	Intestinal	97	0
10	O10	M/75	Tubular adenocarcinoma	PD	Intestinal	97	0
11	O11	F/79	Tubular adenocarcinoma	PD	Intestinal	95	5
12	O13	F/77	Tubular adenocarcinoma	MD	Intestinal	90	0
13	O14	F/78	Tubular adenocarcinoma	MD	Intestinal	50	50
14	O15	M/72	Tubular adenocarcinoma	PD	Intestinal	80	0
15	O16	F/75	Tubular adenocarcinoma	MD	Intestinal	95	0
16	O17	F/70	Tubular adenocarcinoma	MD	Intestinal	97	0
17	O18	F/73	Poorly cohesive carcinoma	PD	Diffuse	50	0
18	O19	F/86	Tubular adenocarcinoma	PD	Intestinal	95	0
Young patients (Y)
1	Y1	M/30	Poorly cohesive carcinoma (signet ring cell carcinoma)	PD	Diffuse	85	0
2	Y2	F/34	Tubular adenocarcinoma	PD	Intestinal	90	0
3	Y3	F/34	Poorly cohesive carcinoma (signet ring cell carcinoma)	PD	Diffuse	90	0
4	Y4	F/28	Poorly cohesive carcinoma	PD	Diffuse	99	0
5	Y5	F/33	Poorly cohesive carcinoma	PD	Diffuse	85	0
6	Y6	M/35	Poorly cohesive carcinoma (signet ring cell carcinoma)	PD	Diffuse	90	0
7	Y7	M/34	Tubular adenocarcinoma	MD	Intestinal	99	0
8	Y8	F/30	Poorly cohesive carcinoma	PD	Diffuse	90	0
9	Y9	F/38	Tubular adenocarcinoma	MD	Intestinal	95	0
10	Y10	M/33	Tubular adenocarcinoma	MD	Intestinal	97	0
11	Y11	M/34	Tubular adenocarcinoma	MD	Intestinal	99	0
12	Y12	F/37	Tubular adenocarcinoma	MD	Intestinal	99	0
13	Y13	M/24	Tubular adenocarcinoma	PD	Intestinal	99	0
14	Y15	F/32	Tubular adenocarcinoma	PD	Intestinal	90	5
15	Y16	F/34	Poorly cohesive carcinoma	PD	Diffuse	60	0
16	Y17	F/31	Poorly cohesive carcinoma (signet ring cell carcinoma)	PD	Diffuse	70	0
17	Y18	M/35	Tubular adenocarcinoma	PD	Intestinal	99	0
18	Y19	F/35	Poorly cohesive carcinoma (signet ring cell carcinoma)	PD	Diffuse	50	0
19	Y20	F/30	Poorly cohesive carcinoma (signet ring cell carcinoma)	PD	Diffuse	95	0
20	Y21	F/36	Poorly cohesive carcinoma	PD	Diffuse	90	0
Abbreviations: M; male, F; female; WD; well differentiated, MD; moderately differentiated, PD; poorly differentiated * WHO classification (4th edition, 2010) **Percentage of non-necrotic tumor lesion in frozen tissue (except for necrotic lesion)
