# Supplementary material for: Genes co-amplified with ERBB2 or MET as novel potential cancer-promoting genes in gastric cancer
Source: Oncotarget. 2017 Sep 21;8(54):92209–26. doi: 10.18632/oncotarget.21150 (PMC5696175; doi:10.18632/oncotarget.21150)
Supplement: Supplementary file 3 [file oncotarget-08-92209-s003.xlsx]

## Sheet: sheet
Supplementary Table 2: Frequency of DNA CNAs in 38 GC samples
Region	Region Length (bp)	Cytoband Location	Event	Number of Genes	Number of miRNAs	Frequency %	% of CNV Overlap	Count of Gene Symbols	Gene Symbols
chr7:15,201,075-16,500,176	1299101	p21.1	CN Gain	5	0	55	36.4611	5	AGMO, ISPD, LOC100506025, MEOX2, SOSTDC1
chr7:18,454,887-18,922,492	467605	p21.1	CN Gain	1	0	55	40.8565	1	HDAC9
chr7:50,656,368-50,805,108	148740	p12.2	CN Gain	1	0	50	6.00511	1	GRB10
chr21:10,013,263-10,117,957	104694	p11.1	CN Loss	5	0	50	100	5	BAGE, BAGE2, BAGE3, BAGE4, BAGE5
chr8:77,911,133-78,661,036	749903	q21.11 - q21.12	CN Gain	2	0	45	8.06304	2	PEX2, ZFHX4
chr8:104,196,268-104,514,766	318498	q22.3	CN Gain	8	0	45	22.2582	8	BAALC, C8orf56, CTHRC1, DCAF13, FZD6, LOC100499183, MIR3151, SLC25A32
chr8:128,395,995-128,888,837	492842	q24.21	CN Gain	4	1	45	100	4	LOC727677, MIR1204, MYC, POU5F1B
chr8:133,835,690-134,190,328	354638	q24.22	CN Gain	4	0	45	34.0601	4	PHF20L1, SLA, TG, TMEM71
chr8:144,081,811-144,531,290	449479	q24.3	CN Gain	11	0	45	45.8551	11	C8orf31, GLI4, GPIHBP1, LOC100133669, LY6E, LY6H, RHPN1, RHPN1-AS1, TOP1MT, ZFP41, ZNF696
chr20:39,172,021-39,667,337	495316	q12	CN Gain	6	0	45	32.2352	6	CHD6, EMILIN3, LPIN3, PLCG1, TOP1, ZHX3
chr20:51,771,866-51,974,831	202965	q13.2	CN Gain	1	0	45	100	1	SUMO1P1
chr20:52,985,709-54,257,428	1271719	q13.2	CN Gain	2	0	45	6.45779	2	CBLN4, MC3R
chr3:169,934,731-170,375,953	441222	q26.2	CN Gain	2	0	42.5	12.1293	2	EGFEM1P, MECOM
chr8:107,538,146-107,826,062	287916	q23.1	CN Gain	1	0	42.5	22.3499	1	OXR1
chr8:110,391,237-113,117,094	2725857	q23.1 - q23.3	CN Gain	6	0	42.5	9.41187	6	EBAG9, ENY2, KCNV1, NUDCD1, PKHD1L1, SYBU
chr8:113,302,675-118,294,021	4991346	q23.3 - q24.11	CN Gain	11	1	42.5	31.4649	11	AARD, CSMD3, EIF3H, LINC00536, MIR2053, MIR3610, RAD21, RAD21-AS1, SLC30A8, TRPS1, UTP23
chr8:131,190,760-132,093,937	903177	q24.21 - q24.22	CN Gain	3	0	42.5	2.04722	3	ADCY8, ASAP1, ASAP1-IT1
chr20:50,309,411-50,574,535	265124	q13.2	CN Gain	0	0	42.5	0.519757	0
chr20:57,012,861-57,834,745	821884	q13.32	CN Gain	9	0	42.5	3.9598	9	ATP5E, CTSZ, EDN3, LOC100506384, PHACTR3, SLMO2, SLMO2-ATP5E, TUBB1, ZNF831
chr20:58,549,644-59,003,189	453545	q13.33	CN Gain	0	0	42.5	9.52673	0
chr7:27,117,807-30,644,699	3526892	p15.2 - p15.1	CN Gain	43	2	40	26.5856	43	C7orf41, CHN2, CPVL, CREB5, DKFZP586I1420, DPY19L2P3, EVX1, FKBP14, GARS, GGCT, HIBADH, HOTTIP, HOXA-AS3, HOXA-AS4, HOXA10, HOXA10-HOXA9, HOXA11, HOXA11-AS, HOXA13, HOXA3, HOXA4, HOXA5, HOXA6, HOXA7, HOXA9, JAZF1, JAZF1-AS1, LOC100506497, LOC401320, LOC646762, MIR196B, MIR550A1, MIR550A3, MIR550B1, NOD1, PLEKHA8, PRR15, SCRN1, TAX1BP1, TRIL, WIPF3, ZNRF2, ZNRF2P2
chr8:88,953,683-90,856,871	1903188	q21.3	CN Gain	3	0	40	23.2922	3	DCAF4L2, MMP16, RIPK2
chr19:2,758,046-2,960,682	202636	p13.3	CN Loss	8	0	40	27.6382	8	THOP1, TLE2, TLE6, ZNF554, ZNF555, ZNF556, ZNF57, ZNF77
chr19:7,313,311-7,408,165	94854	p13.2	CN Loss	1	0	40	100	1	ARHGEF18
chr20:6,413,882-9,606,455	3192573	p12.3 - p12.2	CN Gain	7	0	40	44.2784	7	BMP2, HAO1, LAMP5, PAK7, PLCB1, PLCB4, TMX4
chr20:29,811,798-29,851,033	39235	q11.21	CN Gain	1	0	40	0	1	TPX2
chr20:35,806,859-36,643,029	836170	q11.23	CN Gain	17	0	40	36.8836	17	BPI, CTNNBL1, KIAA1755, LBP, LOC388796, RALGAPB, RPRD1B, SNHG11, SNORA39, SNORA60, SNORA71A, SNORA71B, SNORA71C, SNORA71D, TGM2, TTI1, VSTM2L
chr20:42,752,393-43,556,327	803934	q13.12	CN Gain	24	0	40	8.2304	24	DBNDD2, KCNK15, KCNS1, MATN4, PABPC1L, PI3, PIGT, RBPJL, RIMS4, SDC4, SEMG1, SEMG2, SLPI, STK4, STK4-AS1, SYS1, SYS1-DBNDD2, TOMM34, TP53TG5, WFDC12, WFDC2, WFDC5, WISP2, YWHAB
chr20:48,581,415-48,761,755	180340	q13.13	CN Gain	3	2	40	47.7947	3	FAM65C, MIR645, PTPN1
chr1:28,425,587-28,888,340	462753	p35.3	CN Loss	17	0	37.5	21.6735	17	ATPIF1, DNAJC8, GMEB1, MED18, PHACTR4, RAB42, RCC1, RNU11, SESN2, SNHG12, SNHG3, SNORA16A, SNORA44, SNORA61, SNORD99, TAF12, TRNAU1AP
chr3:48,741,863-48,855,153	113290	p21.31	CN Loss	1	0	37.5	0.127107	1	PRKAR2A
chr4:57,070,663-57,642,460	571797	q12	CN Loss	8	0	37.5	13.5328	8	ARL9, HOPX, IGFBP7, NOA1, POLR2B, REST, SPINK2, THEGL
chr7:82,130,179-85,861,883	3731704	q21.11	CN Gain	4	0	37.5	29.1896	4	PCLO, SEMA3A, SEMA3D, SEMA3E
chr7:94,093,537-95,542,325	1448788	q21.3	CN Gain	9	0	37.5	25.7877	9	ASB4, DYNC1I1, PDK4, PEG10, PON1, PON2, PON3, PPP1R9A, SGCE
chr8:97,331,553-98,494,229	1162676	q22.1	CN Gain	5	0	37.5	1.24282	5	CPQ, MTERFD1, PTDSS1, SDC2, TSPYL5
chr8:102,151,813-103,228,975	1077162	q22.3	CN Gain	6	0	37.5	11.788	6	FLJ42969, GRHL2, MIR5680, NACAP1, NCALD, ZNF706
chr17:617,436-1,114,209	496773	p13.3	CN Loss	6	0	37.5	100	6	ABR, GLOD4, MIR3183, NXN, RNMTL1, TIMM22
chr20:22,142,836-22,798,105	655269	p11.22 - p11.21	CN Gain	3	0	37.5	12.5133	3	FOXA2, LINC00261, LOC284788
chr20:36,807,650-36,864,480	56830	q11.23	CN Gain	1	0	37.5	0	1	ACTR5
chr20:40,094,546-40,762,405	667859	q12	CN Gain	1	0	37.5	92.4198	1	PTPRT
chr20:44,054,617-44,542,064	487447	q13.12	CN Gain	9	0	37.5	56.4654	9	CD40, CDH22, ELMO2, MKRN7P, MMP9, NCOA5, SLC12A5, SLC35C2, ZNF663
chr20:60,407,491-60,811,905	404414	q13.33	CN Gain	10	2	37.5	100	10	C20orf166, C20orf166-AS1, CABLES2, GATA5, LOC100127888, MIR1-1, MIR133A2, NTSR1, RBBP8NL, SLCO4A1
chr4:84,134,306-84,664,051	529745	q21.22 - q21.23	CN Loss	8	0	35	9.00962	8	COPS4, COQ2, FAM175A, HELQ, HPSE, LIN54, MRPS18C, PLAC8
chr7:38,958,608-39,538,412	579804	p14.1	CN Gain	2	0	35	1.38512	2	POU6F2, POU6F2-AS1
chr8:90,931,380-90,999,421	68041	q21.3	CN Gain	1	0	35	0	1	OSGIN2
chr8:142,764,913-143,272,273	507360	q24.3	CN Gain	1	1	35	22.9462	1	MIR4472-1
chr19:4,772,795-5,524,708	751913	p13.3	CN Loss	9	0	35	6.73522	9	ARRDC5, KDM4B, MIR4747, PLIN3, PTPRS, TICAM1, TINCR, UHRF1, ZNRF4
chr19:8,803,814-9,096,784	292970	p13.2	CN Loss	5	0	35	52.5617	5	MBD3L1, MUC16, OR1M1, OR7G1, OR7G2
chr19:11,903,533-12,631,697	728164	p13.2 - p13.13	CN Loss	20	0	35	20.6258	20	MAN2B1, ZNF136, ZNF20, ZNF433, ZNF44, ZNF442, ZNF443, ZNF490, ZNF563, ZNF564, ZNF625, ZNF625-ZNF20, ZNF700, ZNF709, ZNF763, ZNF788, ZNF791, ZNF799, ZNF844, ZNF878
chr20:19,980,852-20,935,067	954215	p11.23	CN Gain	4	0	35	5.33549	4	C20orf26, CRNKL1, INSM1, RALGAPA2
chr20:24,439,786-24,981,568	541782	p11.21	CN Gain	4	0	35	29.9713	4	ACSS1, APMAP, CST7, SYNDIG1
chr20:45,708,126-46,712,087	1003961	q13.12 - q13.13	CN Gain	4	0	35	33.6165	4	LINC00494, NCOA3, PREX1, SULF2
chr4:39,278,624-39,845,742	567118	p14	CN Loss	5	0	32.5	42.6061	5	LOC344967, N4BP2, PDS5A, SMIM14, UBE2K
chr4:189,888,370-191,273,063	1384693	q35.2	CN Loss	49	0	32.5	98.4121	13	DUX2, DUX4, DUX4L2, DUX4L3, DUX4L4, DUX4L5, DUX4L6, DUX4L7, FRG1, FRG2, HSP90AA4P, LOC100288255, LOC283788
chr7:34,005,833-35,295,439	1289606	p14.3	CN Gain	6	1	32.5	8.39109	6	BMPER, DPY19L1, DPY19L2P1, NPSR1, NPSR1-AS1, TBX20
chr8:30,333,017-30,704,256	371239	p12	CN Loss	5	0	32.5	8.53466	5	GSR, GTF2E2, LOC100128750, RBPMS, SMIM18
chr8:123,977,159-124,087,354	110195	q24.13	CN Gain	1	0	32.5	0	1	ZHX2
chr9:0-1,249,904	1249904	p24.3	CN Loss	11	1	32.5	85.7878	11	C9orf66, CBWD1, DDX11L5, DMRT1, DMRT2, DMRT3, DOCK8, FAM138C, FOXD4, KANK1, WASH1
chr16:67,187,243-67,692,817	505574	q22.1	CN Loss	3	0	32.5	39.238	3	CDH1, CDH3, TANGO6
chr19:9,830,373-10,004,251	173878	p13.2	CN Loss	3	0	32.5	100	3	COL5A3, OLFM2, RDH8
chr19:16,913,855-17,181,145	267290	p13.11	CN Loss	3	0	32.5	11.4456	3	CPAMD8, HAUS8, MYO9B
chr20:3,437,612-3,649,935	212323	p13	CN Gain	4	0	32.5	0.239729	4	ADAM33, ATRN, GFRA4, SIGLEC1
chr20:33,141,804-33,688,993	547189	q11.22	CN Gain	14	1	32.5	10.7866	14	C20orf173, CEP250, CPNE1, EDEM2, EIF6, ERGIC3, FAM83C, FER1L4, GDF5, MMP24, PROCR, SPAG4, TRPC4AP, UQCC
chr3:49,300,601-49,411,503	110902	p21.31	CN Loss	3	0	30	4.7826	3	GPX1, RHOA, USP4
chr5:68,319,154-68,900,029	580875	q13.1 - q13.2	CN Loss	16	0	30	52.6213	16	CCDC125, CCNB1, CDK7, CENPH, GTF2H2, GTF2H2B, GTF2H2C, GTF2H2D, LOC647859, MARVELD2, MRPS36, OCLN, RAD17, SLC30A5, SMA4, TAF9
chr7:8,220,924-9,934,712	1713788	p21.3	CN Gain	3	0	30	35.9134	3	ICA1, NXPH1, PER4
chr7:21,448,037-21,772,100	324063	p15.3	CN Gain	2	1	30	63.1414	2	DNAH11, SP4
chr8:62,705,727-62,763,910	58183	q12.3	CN Gain	1	0	30	0	1	ASPH
chr8:74,382,938-74,710,250	327312	q21.11	CN Gain	3	0	30	4.86783	3	RDH10, STAU2, STAU2-AS1
chr13:27,166,790-27,437,842	271052	q12.2	CN Gain	4	0	30	1.40305	4	ATP5EP2, CDX2, GSX1, PDX1
chr15:39,075,811-39,513,076	437265	q15.1	CN Loss	8	0	30	14.985	8	CHP1, EXD1, INO80, NDUFAF1, NUSAP1, OIP5, OIP5-AS1, RTF1
chr16:14,572,372-15,551,975	979603	p13.12 - p13.11	CN Loss	20	1	30	87.1263	20	ABCC6P2, BFAR, C16orf45, MIR1972-1, MIR1972-2, MIR3179-1, MIR3179-2, MIR3179-3, MIR3180-1, MIR3180-2, MIR3180-3, MIR3180-4, MPV17L, NOMO1, NPIP, NTAN1, PARN, PDXDC1, PLA2G10, RRN3
chr17:3,319,375-3,503,222	183847	p13.3	CN Loss	6	0	30	29.0492	6	ASPA, CTNS, SHPK, SPATA22, TRPV1, TRPV3
chr17:11,908,345-12,411,350	503005	p12	CN Loss	3	1	30	33.6422	3	LINC00670, MAP2K4, MIR744
chr17:70,668,041-70,984,941	316900	q25.1	CN Loss	10	0	30	64.5099	10	GGA3, GRB2, KIAA0195, LOC100287042, MIF4GD, MIR3678, MRPS7, NUP85, SLC25A19, SUMO2
chr19:10,473,601-10,989,031	515430	p13.2	CN Loss	21	3	30	55.9909	21	AP1M2, ATG4D, C19orf38, C19orf52, CARM1, CDKN2D, DNM2, ILF3, ILF3-AS1, KEAP1, KRI1, MIR1238, MIR199A1, MIR4748, MIR638, QTRT1, S1PR5, SLC44A2, SMARCA4, TMED1, YIPF2
chr19:19,668,449-19,978,832	310383	p13.11 - p12	CN Loss	6	0	30	18.1821	6	LINC00663, ZNF14, ZNF253, ZNF506, ZNF682, ZNF93
chr19:63,736,941-63,811,651	74710	q13.43	CN Gain	6	0	30	80.949	6	CHMP2A, LOC100131691, MGC2752, MZF1, TRIM28, UBE2M
chr20:2,213,435-2,404,978	191543	p13	CN Gain	4	0	30	100	4	SNORD119, SNRPB, TGM3, TGM6
chr20:31,823,322-32,084,089	260767	q11.22	CN Gain	3	0	30	5.28441	3	CHMP4B, RALY, ZNF341
chr21:24,827,913-25,863,077	1035164	q21.2 - q21.3	CN Loss	3	0	30	6.91417	3	LINC00158, LOC339622, MIR155HG
chr22:39,667,427-39,805,306	137879	q13.2	CN Loss	1	0	30	4.15219	1	RBX1
chrY:2,783,745-6,273,522	3489777	p11.31 - p11.2	CN Loss	8	0	30	22.2134	8	LINC00278, PCDH11Y, RPS4Y1, TGIF2LY, TSPY2, TTTY23, TTTY23B, ZFY
chr1:32,107,543-32,412,044	304501	p35.2 - p35.1	CN Loss	4	0	27.5	44.2521	4	KHDRBS1, KPNA6, PTP4A2, TMEM39B
chr3:174,001,865-174,941,496	939631	q26.31	CN Gain	3	0	27.5	33.6658	3	ECT2, NLGN1, SPATA16
chr3:191,241,914-191,852,425	610511	q28	CN Gain	5	0	27.5	27.8558	5	CLDN1, CLDN16, IL1RAP, LEPREL1, TMEM207
chr4:146,506-417,717	271211	p16.3	CN Loss	4	1	27.5	97.6424	4	ABCA11P, ZNF141, ZNF732, ZNF876P
chr7:92,060,736-92,902,059	841323	q21.2 - q21.3	CN Gain	6	0	27.5	18.9166	6	CALCR, CCDC132, CDK6, HEPACAM2, SAMD9, SAMD9L
chr8:38,892,859-39,003,502	110643	p11.23	CN Loss	4	0	27.5	8.73169	4	ADAM9, HTRA4, PLEKHA2, TM2D2
chr8:68,950,308-70,796,819	1846511	q13.2 - q13.3	CN Gain	6	0	27.5	13.2488	6	C8orf34, LOC100505718, LOC286189, PREX2, SLCO5A1, SULF1
chr9:21,635,402-21,905,405	270003	p21.3	CN Loss	1	0	27.5	31.133	1	MTAP
chr13:32,974,643-34,200,041	1225398	q13.2	CN Gain	3	0	27.5	18.8404	3	LINC00457, RFC3, STARD13
chr13:37,147,085-38,318,150	1171065	q13.3	CN Gain	5	0	27.5	4.23529	5	FREM2, LINC00366, LINC00571, TRPC4, UFM1
chr13:50,701,247-50,972,580	271333	q14.3	CN Gain	4	0	27.5	0	4	FAM124A, INTS6, MIR5693, SERPINE3
chr13:87,689,663-88,075,708	386045	q31.2	CN Gain	1	0	27.5	1.84409	1	LINC00433
chr16:68,529,858-69,014,230	484372	q22.1	CN Loss	14	1	27.5	96.6067	14	AARS, CLEC18A, CLEC18C, DDX19A, DDX19B, EXOSC6, LOC100506060, LOC100506083, MIR1972-1, MIR1972-2, PDPR, PDXDC2P, ST3GAL2, WWP2
chr17:4,112,681-4,269,536	156855	p13.2	CN Loss	2	0	27.5	90.6219	2	ANKFY1, UBE2G1
chr17:78,138,718-78,368,383	229665	q25.3	CN Loss	6	0	27.5	100	6	FN3K, FN3KRP, FOXK2, RAB40B, TBCD, WDR45L
chr19:17,816,993-18,051,897	234904	p13.11	CN Loss	8	0	27.5	0.76627	8	ARRDC2, CCDC124, IL12RB1, JAK3, KCNN1, RPL18A, SLC5A5, SNORA68
chr20:16,274,532-17,219,756	945224	p12.1	CN Gain	4	0	27.5	33.5254	4	KIF16B, OTOR, PCSK2, SNRPB2
chr20:32,699,831-32,917,335	217504	q11.22	CN Gain	5	0	27.5	8.59478	5	GGT7, HMGB3P1, NCOA6, PIGU, TP53INP2
chrY:12,550,390-13,187,961	637571	q11.21	CN Loss	1	0	27.5	28.4848	1	GYG2P1
chr2:162,659,616-165,033,942	2374326	q24.2 - q24.3	CN Gain	6	0	25	16.2056	6	FAP, FIGN, GCA, GCG, IFIH1, KCNH7
chr3:173,307,960-173,417,712	109752	q26.31	CN Gain	1	0	25	3.04414	1	FNDC3B
chr5:125,870,472-126,179,470	308998	q23.2	CN Loss	4	0	25	2.30746	4	ALDH7A1, C5orf48, LMNB1, PHAX
chr5:133,636,806-133,774,315	137509	q31.1	CN Loss	3	0	25	0.122901	3	CDKL3, CDKN2AIPNL, UBE2B
chr5:137,509,066-137,761,881	252815	q31.2	CN Loss	7	0	25	0.85438	7	BRD8, CDC23, CDC25C, FAM53C, GFRA3, KDM3B, KIF20A
chr7:40,682,285-42,938,509	2256224	p14.1	CN Gain	7	0	25	4.5113	7	C7orf10, C7orf25, GLI3, INHBA, INHBA-AS1, MRPL32, PSMA2
chr7:45,517,198-46,290,787	773589	p13	CN Gain	4	0	25	20.9231	4	ADCY1, IGFBP1, IGFBP3, SEPT7P2
chr7:87,665,942-89,221,865	1555923	q21.12 - q21.13	CN Gain	5	0	25	83.8643	5	ADAM22, C7orf62, SRI, STEAP4, ZNF804B
chr7:98,990,001-99,540,485	550484	q22.1	CN Gain	22	3	25	31.0912	22	AP4M1, AZGP1, AZGP1P1, COPS6, CYP3A4, CYP3A43, CYP3A5, CYP3A7, CYP3A7-CYP3AP1, GJC3, LOC100289187, MCM7, MIR106B, MIR25, MIR93, OR2AE1, TRIM4, ZKSCAN1, ZNF3, ZNF498, ZNF655, ZSCAN21
chr8:37,694,718-38,395,645	700927	p12	CN Loss	18	0	25	2.27513	18	ADRB3, ASH2L, BAG4, BRF2, DDHD2, EIF4EBP1, ERLIN2, FGFR1, GOT1L1, GPR124, LETM2, LOC728024, LSM1, PPAPDC1B, PROSC, RAB11FIP1, STAR, WHSC1L1
chr8:66,797,504-67,525,943	728439	q13.1	CN Gain	8	0	25	2.15227	8	ADHFE1, CRH, DNAJC5B, LOC100505659, LOC100505676, PDE7A, RRS1, TRIM55
chr9:21,112,999-21,415,732	302733	p21.3	CN Loss	15	0	25	40.0019	15	IFNA10, IFNA13, IFNA14, IFNA16, IFNA17, IFNA2, IFNA21, IFNA22P, IFNA4, IFNA5, IFNA6, IFNA7, IFNA8, IFNW1, KLHL9
chr10:32,632,822-32,892,207	259385	p11.22	CN Gain	2	0	25	1.04247	2	CCDC7, EPC1
chr13:39,854,438-42,455,535	2601097	q14.11	CN Gain	24	2	25	28.561	24	AKAP11, DGKH, ELF1, EPSTI1, FAM216B, FOXO1, KBTBD6, KBTBD7, LINC00598, MIR320D1, MIR5006, MIR621, MRPS31, MTRF1, NAA16, OR7E37P, RGCC, SLC25A15, SUGT1P3, TNFSF11, TPTE2P5, VWA8, VWA8-AS1, WBP4
chr13:53,485,204-59,501,193	6015989	q21.1 - q21.2	CN Gain	30	1	25	25.5667	10	DIAPH3, DIAPH3-AS1, MIR1297, MIR5007, PCDH17, PRR20A, PRR20B, PRR20C, PRR20D, PRR20E
chr15:40,241,701-41,252,024	1010323	q15.1 - q15.2	CN Loss	14	1	25	13.2411	14	CAPN3, CDAN1, GANC, HAUS2, LRRC57, MIR627, SNAP23, STARD9, TMEM62, TMEM87A, TTBK2, UBR1, VPS39, ZFP106
chr15:48,379,377-49,029,322	649945	q21.2	CN Loss	10	0	25	64.7815	10	AP4E1, DCAF13P3, FLJ10038, GABPB1, GABPB1-AS1, MIR4712, SPPL2A, TRPM7, USP50, USP8
chr17:19,286,199-19,770,632	484433	p11.2	CN Loss	8	0	25	28.5724	8	AKAP10, ALDH3A1, ALDH3A2, SLC47A1, SLC47A2, SNORA59A, SNORA59B, ULK2
chr18:18,248,833-19,530,252	1281419	q11.2	CN Gain	10	0	25	45.6265	10	ANKRD29, C18orf8, CABLES1, CTAGE1, LAMA3, MIR4741, NPC1, RBBP8, RIOK3, TMEM241
chr18:72,036,599-73,213,848	1177249	q23	CN Loss	6	0	25	38.5229	6	GALR1, LOC100131655, LOC284276, MBP, ZNF236, ZNF516
chr19:1,866,953-1,989,511	122558	p13.3	CN Loss	5	0	25	100	5	BTBD2, CSNK1G2, CSNK1G2-AS1, MKNK2, SCAMP4
chr19:14,085,270-15,209,919	1124649	p13.12	CN Loss	31	1	25	47.6838	31	ASF1B, BRD4, CASP14, CCDC105, CD97, CLEC17A, DDX39A, DNAJB1, EMR2, EMR3, EPHX3, GIPC1, ILVBL, LOC100507373, LPHN1, MIR639, NDUFB7, NOTCH3, OR1I1, OR7A10, OR7A17, OR7A5, OR7C1, OR7C2, PKN1, PRKACA, PTGER1, SLC1A6, SYDE1, TECR, ZNF333
chr19:18,946,743-19,442,675	495932	p13.11	CN Loss	15	1	25	1.23283	15	ARMC6, GATAD2A, HAPLN4, MAU2, MEF2B, MEF2BNB, MEF2BNB-MEF2B, NCAN, NR2C2AP, RFXANK, SLC25A42, SUGP1, SUGP2, TM6SF2, TMEM161A
chr21:28,280,095-28,763,385	483290	q21.3	CN Loss	1	0	25	0.619504	1	LINC00314
chr21:31,887,527-32,313,676	426149	q22.11	CN Loss	3	0	25	65.6606	3	HUNK, SCAF4, SOD1
chr21:33,610,762-34,304,989	694227	q22.11	CN Loss	11	0	25	6.29405	11	ATP5O, CRYZL1, DNAJC28, DONSON, GART, IFNAR1, IFNGR2, ITSN1, LINC00649, SON, TMEM50B
chr21:36,279,949-37,370,561	1090612	q22.12 - q22.13	CN Loss	14	0	25	72.0958	14	CBR1, CBR3, CBR3-AS1, CHAF1B, CLDN14, DOPEY2, DSCR6, HLCS, LOC100133286, MORC3, PIGP, SETD4, SIM2, TTC3
chr22:49,373,322-49,691,432	318110	q13.33	CN Gain	6	0	25	62.4671	6	ACR, ARSA, MAPK8IP2, RABL2B, RPL23AP82, SHANK3
chrY:21,255,400-21,746,280	490880	q11.222 - q11.223	CN Loss	1	0	25	31.9838	1	RPS4Y2
chrY:22,580,191-22,840,623	260432	q11.223	CN Loss	6	0	25	100	6	PRY, PRY2, RBMY1F, RBMY1J, TTTY6, TTTY6B
chr1:9,538,586-10,256,743	718157	p36.22	CN Loss	11	0	22.5	20.1523	11	C1orf200, CLSTN1, CTNNBIP1, KIF1B, LZIC, NMNAT1, PIK3CD, RBP7, SLC25A33, TMEM201, UBE4B
chr1:119,606,324-119,749,900	143576	p12	CN Gain	1	0	22.5	100	1	HAO2
chr1:226,322,570-226,712,302	389732	q42.13	CN Gain	13	0	22.5	100	13	ARF1, C1orf145, C1orf35, GJC2, GUK1, HIST3H2A, HIST3H3, IBA57, MIR3620, MRPL55, OBSCN, TRIM11, TRIM17
chr2:191,204,321-192,337,905	1133584	q32.2 - q32.3	CN Gain	6	0	22.5	1.76193	6	GLS, MYO1B, NAB1, NABP1, STAT1, STAT4
chr3:47,535,294-48,221,903	686609	p21.31	CN Loss	7	1	22.5	22.3822	7	CDC25A, CSPG5, DHX30, MAP4, MIR1226, MIR4443, SMARCC1
chr3:57,414,844-57,569,953	155109	p14.3	CN Loss	3	0	22.5	4.35565	3	ARF4, DNAH12, PDE12
chr3:135,408,847-135,705,332	296485	q22.1 - q22.2	CN Gain	5	0	22.5	3.85146	5	AMOTL2, ANAPC13, CEP63, MIR4788, RYK
chr3:152,504,277-153,913,859	1409582	q25.1 - q25.2	CN Gain	14	0	22.5	43.7056	14	AADAC, AADACL2, GPR87, IGSF10, LOC201651, MBNL1, MBNL1-AS1, MED12L, MIR5186, MIR548H2, P2RY12, P2RY13, SUCNR1, TMEM14E
chr3:159,954,152-161,623,675	1669523	q25.33 - q26.1	CN Gain	11	2	22.5	6.26143	11	C3orf80, IFT80, IL12A, IQCJ, IQCJ-SCHIP1, MFSD1, MIR15B, MIR16-2, MIR3919, SCHIP1, SMC4
chr3:172,134,509-172,265,294	130785	q26.2	CN Gain	2	0	22.5	0	2	SLC2A2, TNIK
chr4:24,650,257-25,994,333	1344076	p15.2	CN Loss	9	0	22.5	32.0789	9	ANAPC4, C4orf52, LOC285540, PI4K2B, RBPJ, SEL1L3, SEPSECS, SLC34A2, ZCCHC4
chr4:44,079,904-44,329,261	249357	p13	CN Loss	2	0	22.5	3.30089	2	KCTD8, YIPF7
chr4:160,292,209-161,196,582	904373	q32.1	CN Loss	1	0	22.5	2.8475	1	RAPGEF2
chr4:168,860,848-169,592,016	731168	q32.3	CN Loss	3	0	22.5	51.1088	3	ANXA10, DDX60, DDX60L
chr5:24,121,225-24,455,429	334204	p14.2	CN Gain	0	0	22.5	10.7422	0
chr5:27,260,325-31,452,889	4192564	p14.1 - p13.3	CN Gain	4	0	22.5	13.2282	4	CDH6, DROSHA, LOC643401, LSP1P3
chr5:37,662,614-38,662,105	999491	p13.2 - p13.1	CN Gain	6	0	22.5	5.90891	6	EGFLAM, EGFLAM-AS4, GDNF, LIFR, MIR3650, WDR70
chr5:180,388,479-180,857,866	469387	q35.3	CN Loss	16	0	22.5	87.1177	16	BTNL9, GNB2L1, LOC100132062, LOC100132287, LOC100133331, MIR4638, OR2V1, OR2V2, OR4F16, OR4F29, OR4F3, SNORD95, SNORD96A, TRIM41, TRIM52, TRIM7
chr7:43,180,572-43,634,929	454357	p14.1 - p13	CN Gain	3	0	22.5	5.77982	3	HECW1, LOC100506895, STK17A
chr8:11,025,729-12,456,576	1430847	p23.1	CN Gain	33	0	22.5	100	31	BLK, C8orf12, CTSB, DEFB109P1, DEFB130, DEFB134, DEFB135, DEFB136, FAM167A, FAM66A, FAM66D, FAM86B1, FAM86B2, FAM90A25P, FAM90A2P, FDFT1, GATA4, LINC00208, LOC100133267, LOC100506990, LOC392196, LOC649352, LOC729732, MTMR9, NEIL2, SLC35G5, TDH, USP17L2, USP17L7, XKR6, ZNF705D
chr8:57,341,727-57,674,356	332629	q12.1	CN Gain	3	0	22.5	4.09495	3	LOC100507632, PENK, SDR16C5
chr10:27,564,856-28,516,665	951809	p12.1 - p11.23	CN Gain	7	0	22.5	28.3637	7	ACBD5, ARMC4, LRRC37A6P, MKX, MPP7, PTCHD3, RAB18
chr11:1,914,010-2,197,662	283652	p15.5	CN Gain	12	2	22.5	62.4046	12	H19, IGF2, IGF2-AS, INS, INS-IGF2, MIR4686, MIR483, MIR675, MRPL23, MRPL23-AS1, TH, TNNT3
chr12:7,702,376-7,784,772	82396	p13.31	CN Loss	4	0	22.5	100	4	APOBEC1, CLEC4C, DPPA3, GDF3
chr12:120,467,437-121,498,962	1031525	q24.31	CN Loss	19	0	22.5	40.4134	19	B3GNT4, BCL7A, CLIP1, DIABLO, HPD, IL31, KDM2B, LOC100507066, LOC338799, LRRC43, MLXIP, MORN3, ORAI1, PSMD9, RHOF, SETD1B, TMEM120B, VPS33A, WDR66
chr13:27,817,501-28,433,150	615649	q12.3	CN Gain	3	0	22.5	1.42159	3	FLT1, POMP, SLC46A3
chr13:45,127,792-48,743,022	3615230	q14.12 - q14.2	CN Gain	25	0	22.5	25.3217	25	CDADC1, CPB2, CPB2-AS1, CYSLTR2, ESD, FNDC3A, HTR2A, ITM2B, KIAA0226L, LCP1, LINC00441, LINC00462, LINC00563, LPAR6, LRCH1, MED4, MED4-AS1, MLNR, NUDT15, RB1, RCBTB2, SIAH3, SPERT, SUCLA2, ZC3H13
chr13:100,936,548-109,857,107	8920559	q33.1 - q34	CN Gain	34	1	22.5	25.2506	34	ABHD13, ARGLU1, BIVM, BIVM-ERCC5, CCDC168, COL4A1, COL4A2, DAOA, DAOA-AS1, EFNB2, ERCC5, FAM155A, FGF14, FGF14-AS2, FGF14-IT1, IRS2, ITGBL1, KDELC1, LIG4, LINC00343, LINC00443, LINC00460, LINC00551, METTL21C, METTL21EP, MIR2681, MIR4705, MIR548AS, MYO16, MYO16-AS1, SLC10A2, TEX30, TNFSF13B, TPP2
chr16:88,283,196-88,410,341	127145	q24.3	CN Loss	6	0	22.5	100	6	CDK10, FANCA, LOC100128881, SPATA2L, VPS9D1, ZNF276
chr17:5,018,658-5,392,430	373772	p13.2	CN Loss	13	0	22.5	1.41958	13	C1QBP, DERL2, DHX33, LOC100130950, LOC728392, MIS12, NLRP1, NUP88, RABEP1, RPAIN, SCIMP, USP6, ZNF594
chr17:7,433,683-7,649,233	215550	p13.1	CN Loss	10	0	22.5	0	10	ATP1B2, DNAH2, EFNB3, FXR2, RPL29P2, SAT2, SHBG, SOX15, TP53, WRAP53
chr17:15,946,658-16,296,875	350217	p11.2	CN Loss	11	1	22.5	15.3019	11	C17orf76-AS1, CENPV, FAM211A, MIR1288, NCOR1, PIGL, SNORD49A, SNORD49B, SNORD65, TRPV2, UBB
chr17:54,067,112-54,502,492	435380	q22	CN Loss	4	0	22.5	38.7935	4	PPM1E, RAD51C, TEX14, TRIM37
chr18:23,405,971-24,066,379	660408	q12.1	CN Gain	1	0	22.5	0.0693511	1	CDH2
chr18:43,413,487-43,986,444	572957	q21.1	CN Loss	2	0	22.5	2.83198	2	SMAD2, ZBTB7C
chr18:46,115,068-53,447,197	7332129	q21.1 - q21.31	CN Loss	28	0	22.5	18.8492	28	BOD1L2, C18orf54, CCDC68, DCC, DYNAP, ELAC1, FECH, LINC-ROR, LOC100287225, LOC100505474, MAPK4, MBD2, ME2, MEX3C, MIR4529, MRO, NARS, ONECUT2, POLI, RAB27B, SKA1, SMAD4, SNORA37, ST8SIA3, STARD6, TCF4, TXNL1, WDR7
chr18:55,004,585-58,594,487	3589902	q21.32 - q21.33	CN Loss	14	0	22.5	13.3947	14	CCBE1, CDH20, CPLX4, GRP, KIAA1468, LMAN1, MC4R, PHLPP1, PIGN, PMAIP1, RAX, RNF152, TNFRSF11A, ZCCHC2
chr19:15,467,476-15,552,490	85014	p13.12	CN Loss	1	0	22.5	25.7969	1	CYP4F22
chr19:23,653,638-24,132,581	478943	p12	CN Loss	5	0	22.5	100	5	RPSAP58, ZNF254, ZNF675, ZNF681, ZNF726
chr19:62,911,993-63,162,830	250837	q13.43	CN Loss	13	0	22.5	19.9879	13	C19orf18, FKBP1AP1, ZNF154, ZNF256, ZNF417, ZNF418, ZNF552, ZNF586, ZNF587, ZNF587B, ZNF671, ZNF776, ZNF814
chr21:19,736,196-21,376,679	1640483	q21.1	CN Loss	2	0	22.5	100	2	LINC00320, NCAM2
chr21:22,251,194-23,367,938	1116744	q21.1 - q21.2	CN Loss	1	0	22.5	45.6959	1	LINC00308
chr21:39,899,528-40,557,069	657541	q22.2	CN Loss	6	0	22.5	22.9657	6	B3GALT5, C21orf88, DSCAM, IGSF5, MIR4760, PCP4
chr22:27,266,138-27,522,218	256080	q12.1	CN Loss	5	0	22.5	25.9692	5	CCDC117, CHEK2, HSCB, TTC28, XBP1
chr22:30,100,845-30,571,555	470710	q12.2 - q12.3	CN Loss	6	0	22.5	49.5146	6	DEPDC5, DRG1, EIF4ENIF1, PISD, PRR14L, SFI1
chr22:40,668,300-41,340,479	672179	q13.2	CN Loss	19	0	22.5	59.3457	19	C22orf32, CENPM, CYP2D6, CYP2D7P1, FAM109B, LINC00634, LOC100132273, LOC388906, NAGA, NDUFA6, NFAM1, POLDIP3, RRP7A, RRP7B, SEPT3, SERHL, SERHL2, TCF20, WBP2NL
chrX:138,456,870-138,795,645	338775	q27.1	CN Gain	3	0	22.5	2.68969	3	ATP11C, F9, MCF2
chrX:150,983,689-152,395,743	1412054	q28	CN Gain	36	3	22.5	33.9168	30	CETN2, CSAG1, CSAG2, CSAG3, CSAG4, GABRA3, GABRQ, HAUS7, MAGEA1, MAGEA10, MAGEA10-MAGEA5, MAGEA12, MAGEA2, MAGEA2B, MAGEA3, MAGEA5, MAGEA6, MIR105-1, MIR105-2, MIR767, NSDHL, PNMA3, PNMA5, PNMA6A, PNMA6C, PNMA6D, TREX2, ZFP92, ZNF185, ZNF275
chr1:143,639,135-143,769,338	130203	q21.1	CN Gain	1	0	20	100	1	PDE4DIP
chr1:145,069,825-146,201,635	1131810	q21.1	CN Gain	14	0	20	100	14	ACP6, BCL9, CHD1L, FMO5, GJA5, GJA8, GPR89B, GPR89C, LINC00624, NBPF11, NBPF24, PDIA3P, PDZK1P1, PRKAB2
chr4:2,403,222-3,145,003	741781	p16.3 - p16.2	CN Loss	12	0	20	21.9594	12	ADD1, FAM193A, GRK4, HTT, HTT-AS1, LOC402160, MFSD10, NOP14, NOP14-AS1, RNF4, SH3BP2, TNIP2
chr4:44,673,248-45,007,412	334164	p13	CN Loss	0	0	20	41.9797	0
chr4:48,530,543-48,758,058	227515	p12 - p11	CN Loss	3	0	20	26.8993	3	CWH43, OCIAD1, OCIAD2
chr4:52,383,858-52,602,423	218565	q11 - q12	CN Loss	3	0	20	100	3	DCUN1D4, LRRC66, SGCB
chr4:71,342,133-71,745,685	403552	q13.3	CN Loss	5	0	20	4.58082	5	AMBN, AMTN, ENAM, IGJ, MUC7
chr4:88,022,228-88,964,293	942065	q21.3 - q22.1	CN Loss	13	0	20	20.4027	13	AFF1, C4orf36, DMP1, DSPP, HSD17B11, HSD17B13, IBSP, KLHL8, LOC100506746, MEPE, MIR5705, NUDT9, SPARCL1
chr4:89,986,706-91,900,187	1913481	q22.1	CN Loss	7	0	20	80.7785	7	CCSER1, FAM13A, GPRIN3, LOC644248, MMRN1, SNCA, TIGD2
chr4:110,666,560-111,545,677	879117	q25	CN Loss	10	0	20	2.5752	10	CASP6, CCDC109B, CFI, EGF, ELOVL6, GAR1, LRIT3, PLA2G12A, RRH, SEC24B
chr4:184,605,842-185,788,757	1182915	q35.1	CN Loss	10	0	20	25.8337	10	CASP3, CDKN2AIP, ENPP6, ING2, IRF2, LOC389247, LOC728175, RWDD4, STOX2, TRAPPC11
chr5:9,901,974-10,773,725	871751	p15.2	CN Gain	8	0	20	51.035	8	ANKRD33B, CCT5, CMBL, DAP, FAM173B, LOC285692, MARCH6, ROPN1L
chr5:32,673,985-36,347,840	3673855	p13.3 - p13.2	CN Gain	26	1	20	25.2444	26	ADAMTS12, AGXT2, AMACR, BRIX1, C1QTNF3, C1QTNF3-AMACR, CAPSL, DNAJC21, IL7R, LMBRD2, LOC340113, MIR580, NADKD1, NPR3, PRLR, RAD1, RAI14, RANBP3L, RXFP3, SKP2, SLC45A2, SPEF2, TARS, TTC23L, UGT3A1, UGT3A2
chr5:44,213,798-46,136,124	1922326	p12 - p11	CN Gain	3	0	20	19.7095	3	FGF10, HCN1, MRPS30
chr5:54,778,050-56,681,375	1903325	q11.2	CN Loss	12	0	20	16.2097	12	ANKRD55, DDX4, GPBP1, IL31RA, IL6ST, MAP3K1, MIER3, MIR5687, PPAP2A, RNF138P1, SETD9, SLC38A9
chr5:64,648,675-65,106,039	457364	q12.3	CN Loss	7	0	20	3.34482	7	ADAMTS6, C5orf44, CENPK, NLN, PPWD1, SGTB, TRIM23
chr7:97,539,129-98,191,548	652419	q21.3 - q22.1	CN Gain	6	0	20	1.05852	6	BAIAP2L1, BHLHA15, BRI3, LMTK2, NPTX2, TECPR1
chr7:112,571,792-113,312,304	740512	q31.1	CN Gain	1	0	20	49.3707	1	PPP1R3A
chr7:113,686,366-114,936,252	1249886	q31.1 - q31.2	CN Gain	3	0	20	0.830476	3	FOXP2, MDFIC, MIR3666
chr7:115,186,576-115,548,928	362352	q31.2	CN Gain	1	0	20	11.2926	1	TFEC
chr7:117,269,816-117,531,755	261939	q31.31	CN Gain	1	0	20	2.53532	1	CTTNBP2
chr8:22,052,578-22,183,137	130559	p21.3	CN Gain	7	1	20	100	7	BMP1, LGI3, MIR320A, PHYHIP, POLR3D, REEP4, SFTPC
chr8:33,025,176-33,450,084	424908	p12	CN Loss	2	0	20	6.42115	2	FUT10, MIR548AD
chr8:42,521,895-42,691,388	169493	p11.21	CN Loss	2	0	20	0	2	C8orf40, CHRNB3
chr8:49,794,814-54,822,762	5027948	q11.21 - q11.23	CN Gain	12	0	20	33.4192	12	ATP6V1H, C8orf22, EFCAB1, FAM150A, NPBWR1, OPRK1, PCMTD1, PXDNL, RB1CC1, SNAI2, SNTG1, ST18
chr9:14,215,108-14,985,750	770642	p22.3	CN Loss	5	0	20	28.0112	5	CER1, FREM1, LOC389705, NFIB, ZDHHC21
chr9:15,850,724-18,998,236	3147512	p22.3 - p22.1	CN Loss	8	0	20	92.2631	8	ADAMTSL1, BNC2, C9orf92, CCDC171, CNTLN, FAM154A, MIR3152, SH3GL2
chr9:38,944,256-39,277,118	332862	p13.1	CN Loss	1	0	20	100	1	CNTNAP3
chr9:138,587,641-138,691,317	103676	q34.3	CN Gain	3	1	20	100	3	AGPAT2, EGFL7, MIR126
chr10:3,746,503-5,134,869	1388366	p15.2 - p15.1	CN Gain	8	0	20	9.3139	8	AKR1C1, AKR1C2, AKR1C3, AKR1C6P, AKR1E2, KLF6, LINC00704, LINC00705
chr10:18,829,609-21,723,148	2893539	p12.33 - p12.31	CN Gain	8	0	20	43.3985	8	ARL5B, C10orf113, CACNB2, MIR4675, NEBL, NEBL-AS1, NSUN6, PLXDC2
chr10:26,612,398-26,788,618	176220	p12.1	CN Gain	2	0	20	10.0465	2	APBB1IP, GAD2
chr10:93,597,717-94,412,930	815213	q23.32 - q23.33	CN Loss	8	0	20	7.39721	8	BTAF1, CPEB3, FGFBP3, IDE, KIF11, MARCH5, MARK2P9, TNKS2
chr12:48,975,101-49,516,681	541580	q13.13	CN Loss	4	0	20	4.36353	4	ATF1, DIP2B, FAM186A, LARP4
chr14:101,593,662-103,010,675	1417013	q32.31 - q32.33	CN Loss	18	0	20	60.2208	18	AMN, ANKRD9, CDC42BPB, CINP, EIF5, EXOC3L4, HSP90AA1, LINC00605, MARK3, MIR4309, MOK, RCOR1, SNORA28, TECPR2, TNFAIP2, TRAF3, WDR20, ZNF839
chr15:53,426,074-54,513,800	1087726	q21.3	CN Loss	12	1	20	16.0669	12	CCPG1, DYX1C1, DYX1C1-CCPG1, FLJ27352, MIR628, MNS1, NEDD4, PIGB, PRTG, PYGO1, RFX7, TEX9
chr15:64,412,484-64,563,845	151361	q22.31	CN Loss	4	0	20	2.1082	4	DIS3L, MAP2K1, SCARNA14, TIPIN
chr16:3,910,244-4,156,172	245928	p13.3	CN Loss	1	0	20	100	1	ADCY9
chr16:72,894,835-73,344,052	449217	q22.3 - q23.1	CN Loss	7	0	20	65.7943	7	CLEC18B, FA2H, GLG1, LOC283922, MLKL, PSMD7, RFWD3
chr17:34,638,840-34,989,291	350451	q12	CN Loss	3	0	20	27.0808	3	CDK12, FBXL20, MED1
chr17:72,180,511-72,348,419	167908	q25.1 - q25.2	CN Loss	6	1	20	13.7397	6	JMJD6, METTL23, MFSD11, MIR636, MXRA7, SRSF2
chr18:41,617,459-42,084,115	466656	q12.3 - q21.1	CN Loss	6	0	20	1.55725	6	ATP5A1, C18orf25, EPG5, HAUS1, PSTPIP2, SIGLEC15
chr18:75,693,879-76,117,153	423274	q23	CN Loss	8	0	20	6.80245	8	ADNP2, HSBP1L1, KCNG2, PARD6G, PARD6G-AS1, PQLC1, RBFA, TXNL4A
chr19:34,620,186-35,063,681	443495	q12	CN Gain	6	0	20	28.8134	6	C19orf12, CCNE1, LOC284395, PLEKHF1, POP4, VSTM2B
chr21:42,893,922-43,544,973	651051	q22.3	CN Loss	7	0	20	9.07425	7	CBS, CRYAA, NDUFV3, PDE9A, PKNOX1, U2AF1, WDR4
chr21:46,373,812-46,673,240	299428	q22.3	CN Loss	9	0	20	27.9967	9	C21orf58, COL6A2, FTCD, LSS, MCM3AP, MCM3AP-AS1, PCNT, SPATC1L, YBEY
chrX:129,369,316-131,690,865	2321549	q25 - q26.2	CN Gain	12	0	20	5.22345	12	ARHGAP36, ENOX2, FRMD7, HS6ST2, HS6ST2-AS1, IGSF1, LOC286467, MBNL3, MST4, OR13H1, RAP2C, RBMX2
chrX:135,119,949-135,665,952	546003	q26.3	CN Gain	10	1	20	1.57398	10	ARHGEF6, BRS3, CD40LG, FHL1, GPR112, HTATSF1, LOC100128420, MAP7D3, MIR934, VGLL1
chrX:144,999,469-146,426,560	1427091	q27.3	CN Gain	21	14	20	40.3709	13	CXorf51A, CXorf51B, MIR506, MIR507, MIR508, MIR509-1, MIR509-2, MIR509-3, MIR510, MIR514A1, MIR514A2, MIR514A3, MIR514B
chrX:146,868,500-149,176,730	2308230	q27.3 - q28	CN Gain	19	0	20	28.5657	15	AFF2, CXorf40A, CXorf40B, FMR1NB, HSFX1, HSFX2, IDS, LOC100131434, LOC100272228, MAGEA11, MAGEA8, MAGEA9, MAGEA9B, MIR2114, TMEM185A
chrX:154,130,850-154,913,754	782904	q28	CN Gain	26	2	20	98.6548	16	CLIC2, F8A1, F8A2, F8A3, H2AFB1, H2AFB2, H2AFB3, IL9R, MIR1184-1, MIR1184-2, MIR1184-3, RAB39B, SPRY3, TMLHE, TMLHE-AS1, VAMP7
chrY:15,106,261-15,379,444	273183	q11.221	CN Gain	1	0	20	0	1	NLGN4Y
chrY:16,123,728-17,801,127	1677399	q11.221	CN Loss	0	0	20	0	0
chr1:45,602,231-45,806,784	204553	p34.1	CN Loss	5	0	17.5	38.4345	5	AKR1A1, CCDC163P, MMACHC, PRDX1, TESK2
chr1:150,178,762-151,283,086	1104324	q21.3	CN Gain	37	0	17.5	51.8811	37	C1orf68, CRCT1, CRNN, FLG, FLG2, HRNR, IVL, KPRP, LCE1A, LCE1B, LCE1C, LCE1D, LCE1E, LCE1F, LCE2A, LCE2B, LCE2C, LCE2D, LCE3A, LCE3B, LCE3C, LCE3D, LCE3E, LCE4A, LCE5A, LCE6A, RPTN, S100A10, S100A11, SMCP, SPRR1A, SPRR1B, SPRR2D, SPRR3, SPRR4, TCHH, TCHHL1
chr1:247,095,221-247,249,719	154498	q44	CN Gain	3	0	17.5	40.717	3	PGBD2, ZNF672, ZNF692
chr2:187,864,938-190,365,991	2501053	q32.1 - q32.2	CN Gain	18	2	17.5	18.6215	18	ANKAR, ASNSD1, CALCRL, COL3A1, COL5A2, DIRC1, GULP1, MIR1245A, MIR1245B, MIR3129, MIR3606, MIR561, ORMDL1, OSGEPL1, PMS1, SLC40A1, TFPI, WDR75
chr2:208,824,622-209,042,468	217846	q33.3	CN Gain	4	0	17.5	6.50781	4	IDH1, IDH1-AS1, PIKFYVE, PTH2R
chr3:10,028,213-10,228,161	199948	p25.3	CN Loss	6	0	17.5	19.4356	6	BRK1, CIDECP, FANCD2, FANCD2OS, IRAK2, VHL
chr3:130,743,256-130,894,875	151619	q21.3	CN Gain	3	0	17.5	1.76165	3	H1FOO, PLXND1, TMCC1
chr3:140,262,313-140,337,601	75288	q22.3	CN Gain	1	0	17.5	57.0808	1	BPESC1
chr3:185,384,328-185,589,114	204786	q27.1	CN Gain	15	1	17.5	100	15	ABCF3, ALG3, AP2M1, CAMK2N2, CHRD, CLCN2, ECE2, EIF4G1, FAM131A, MIR1224, POLR2H, PSMD2, SNORD66, THPO, VWA5B2
chr4:16,158,057-20,914,524	4756467	p15.32 - p15.31	CN Loss	15	1	17.5	17.6337	15	CLRN2, DCAF16, FAM184B, KCNIP4, LAP3, LCORL, LDB2, MED28, MIR218-1, MIR548AX, NCAPG, PACRGL, QDPR, SLIT2, SLIT2-IT1
chr4:26,756,328-31,918,041	5161713	p15.2 - p15.1	CN Loss	2	0	17.5	25.7361	2	MIR4275, PCDH7
chr4:47,274,621-47,422,740	148119	p12	CN Loss	2	0	17.5	66.6289	2	ATP10D, CORIN
chr4:116,164,380-118,358,698	2194318	q26	CN Loss	3	1	17.5	36.7572	3	MIR1973, NDST4, TRAM1L1
chr4:186,271,925-186,526,666	254741	q35.1	CN Loss	4	0	17.5	3.03131	4	KIAA1430, LRP2BP, SLC25A4, SNX25
chr5:453,064-909,759	456695	p15.33	CN Gain	9	0	17.5	100	9	AHRR, C5orf55, CEP72, EXOC3, MIR4456, PP7080, SLC9A3, TPPP, ZDHHC11
chr5:70,708,950-71,020,098	311148	q13.2	CN Loss	3	0	17.5	94.0665	3	BDP1, MCCC2, PMCHL2
chr5:74,192,412-76,398,960	2206548	q13.3	CN Loss	17	0	17.5	29.833	17	AGGF1, ANKDD1B, ANKRD31, COL4A3BP, CRHBP, F2R, F2RL1, F2RL2, FAM169A, GCNT4, HMGCR, IQGAP2, NCRUPAR, POC5, POLK, S100Z, SV2C
chr5:78,450,686-79,039,579	588893	q14.1	CN Loss	5	0	17.5	10.0426	5	BHMT, CMYA5, HOMER1, JMY, PAPD4
chr6:32,901,848-33,154,735	252887	p21.32	CN Gain	12	0	17.5	74.7587	12	BRD2, HLA-DMA, HLA-DMB, HLA-DOA, HLA-DPA1, HLA-DPB1, LOC100294145, LOC100507463, PSMB8, PSMB9, TAP1, TAP2
chr6:93,855,032-96,683,987	2828955	q16.1	CN Gain	4	0	17.5	49.739	4	EPHA7, FUT9, MANEA, TSG1
chr7:72,759,974-72,934,075	174101	q11.23	CN Gain	8	0	17.5	74.5401	8	ABHD11, ABHD11-AS1, CLDN3, CLDN4, MIR4284, STX1A, WBSCR27, WBSCR28
chr7:105,728,289-107,718,874	1990585	q22.2 - q31.1	CN Gain	16	0	17.5	15.2873	16	BCAP29, CBLL1, CCDC71L, COG5, DLD, DUS4L, GPR22, HBP1, LAMB1, LAMB4, NRCAM, PIK3CG, PRKAR2B, SLC26A3, SLC26A4, SLC26A4-AS1
chr7:120,206,473-121,303,093	1096620	q31.31 - q31.32	CN Gain	6	0	17.5	15.5795	6	CPED1, FAM3C, ING3, PTPRZ1, TSPAN12, WNT16
chr7:140,926,130-142,307,045	1380915	q34	CN Gain	23	0	17.5	87.4583	23	AGK, CLEC5A, EPHB6, FLJ40852, KIAA1147, LOC730441, LOC93432, MGAM, MOXD2P, MTRNR2L6, OR9A4, PRSS1, PRSS2, PRSS37, PRSS3P2, PRSS58, SSBP1, TAS2R3, TAS2R38, TAS2R4, TAS2R5, TRPV6, WEE2
chr7:142,868,220-143,140,317	272097	q35	CN Gain	6	0	17.5	100	6	CTAGE15P, CTAGE6P, EPHA1-AS1, FAM115C, LOC154761, TAS2R41
chr8:0-601,483	601483	p23.3	CN Gain	5	0	17.5	88.1636	5	C8orf42, FBXO25, OR4F21, RPL23AP53, ZNF596
chr8:16,914,821-17,537,537	622716	p22	CN Gain	7	0	17.5	50.5303	7	CNOT7, EFHA2, MTMR7, PDGFRL, SLC7A2, VPS37A, ZDHHC2
chr8:17,701,192-18,402,620	701428	p22	CN Loss	6	0	17.5	8.30007	6	ASAH1, FGL1, MTUS1, NAT1, NAT2, PCM1
chr8:22,421,954-22,949,358	527404	p21.3	CN Gain	11	0	17.5	100	11	BIN3, C8orf58, EGR3, FLJ14107, KIAA1967, PDLIM2, PEBP4, PPP3CC, RHOBTB2, SORBS3, TNFRSF10B
chr8:22,949,358-23,390,562	441204	p21.3	CN Loss	12	0	17.5	50.599	12	CHMP7, ENTPD4, LOC100507156, LOC254896, LOC286059, LOC389641, LOXL2, R3HCC1, TNFRSF10A, TNFRSF10B, TNFRSF10C, TNFRSF10D
chr9:25,276,444-26,547,216	1270772	p21.3 - p21.2	CN Loss	2	0	17.5	46.0488	2	LOC100506422, TUSC1
chr9:27,184,096-27,285,248	101152	p21.2	CN Loss	3	0	17.5	6.10764	3	EQTN, LINC00032, TEK
chr10:38,371,294-38,698,637	327343	p11.21	CN Gain	4	0	17.5	35.6571	4	HSD17B7P2, LOC100129055, ZNF33A, ZNF37A
chr10:44,195,421-45,478,221	1282800	q11.21	CN Gain	14	0	17.5	59.0773	14	ALOX5, C10orf10, C10orf25, CXCL12, LOC338579, MARCH8, MIR3156-1, OR13A1, RASSF4, RSU1P2, TMEM72, TMEM72-AS1, ZFAND4, ZNF22
chr10:70,099,829-70,482,405	382576	q21.3	CN Loss	7	1	17.5	67.8879	7	CCAR1, DDX21, DDX50, KIAA1279, SNORD98, STOX1, TET1
chr11:34,619,022-35,470,617	851595	p13	CN Gain	7	0	17.5	69.8312	7	APIP, CD44, EHF, MIR1343, PAMR1, PDHX, SLC1A2
chr11:123,012,616-123,520,600	507984	q24.1 - q24.2	CN Gain	14	0	17.5	15.2719	14	OR10G4, OR10G7, OR10G8, OR10G9, OR10S1, OR4D5, OR6M1, OR6T1, OR6X1, OR8D4, SCN3B, TMEM225, VWA5A, ZNF202
chr12:56,430,463-56,482,570	52107	q14.1	CN Gain	7	0	17.5	26.2038	7	AVIL, CDK4, CYP27B1, MARCH9, METTL1, METTL21B, TSFM
chr12:84,845,050-87,382,914	2537864	q21.31 - q21.32	CN Gain	6	0	17.5	14.3017	6	C12orf29, C12orf50, CEP290, MGAT4C, MKRN9P, TMTC3
chr12:110,425,721-110,703,681	277960	q24.12	CN Loss	4	0	17.5	1.97043	4	ACAD10, ALDH2, ATXN2, BRAP
chr14:38,493,314-38,844,899	351585	q21.1	CN Loss	7	0	17.5	10.1845	7	CTAGE5, GEMIN2, LOC100288846, MIA2, PNN, SEC23A, TRAPPC6B
chr14:73,537,956-73,814,218	276262	q24.3	CN Loss	5	0	17.5	20.6062	5	ALDH6A1, CCDC176, ENTPD5, LIN52, VSX2
chr14:99,437,604-99,921,031	483427	q32.2	CN Loss	10	2	17.5	15.5808	10	DEGS2, EML1, EVL, MIR342, MIR345, SLC25A29, SLC25A47, WARS, WDR25, YY1
chr15:32,098,485-32,410,268	311783	q14	CN Loss	7	0	17.5	100	7	AVEN, CHRM5, EMC4, EMC7, KATNBL1, PGBD4, SLC12A6
chr15:56,939,203-57,213,384	274181	q22.1 - q22.2	CN Loss	3	0	17.5	84.2002	3	CCNB2, RNF111, SLTM
chr15:61,490,150-62,750,718	1260568	q22.2 - q22.31	CN Loss	13	1	17.5	5.38829	13	CSNK1G1, DAPK2, FAM96A, FBXL22, HERC1, KIAA0101, LOC100130855, PPIB, SNX1, SNX22, TRIP4, USP3, ZNF609
chr16:11,687,295-11,726,340	39045	p13.13	CN Loss	1	0	17.5	0	1	TXNDC11
chr16:12,010,337-12,037,491	27154	p13.13	CN Loss	1	0	17.5	0	1	SNX29
chr16:48,590,889-48,848,512	257623	q12.1	CN Loss	3	0	17.5	0.87958	3	CNEP1R1, HEATR3, PAPD5
chr17:18,529,350-18,834,691	305341	p11.2	CN Loss	6	0	17.5	100	6	FAM83G, FBXW10, PRPSAP2, SLC5A10, TRIM16L, TVP23B
chr17:35,098,968-35,146,472	47504	q12	CN Gain	3	0	17.5	8.98661	3	ERBB2, MIEN1, MIR4728
chr17:37,535,141-37,613,938	78797	q21.2	CN Loss	5	0	17.5	1.81987	5	GHDC, HCRT, KCNH4, RAB5C, STAT5B
chr17:71,472,971-71,519,679	46708	q25.1	CN Loss	5	0	17.5	11.4734	5	ACOX1, CDK3, EVPL, TEN1, TEN1-CDK3
chr19:35,914,751-36,025,854	111103	q12	CN Gain	0	0	17.5	5.4202	0
chr19:37,938,505-38,230,205	291700	q13.11	CN Loss	5	0	17.5	19.6472	5	C19orf40, CEP89, RHPN2, SLC7A9, TDRD12
chr19:52,733,438-53,128,642	395204	q13.32	CN Loss	29	0	17.5	16.7577	26	CRX, EHD2, GLTSCR1, GLTSCR2, SEPW1, SNAR-A1, SNAR-A10, SNAR-A11, SNAR-A12, SNAR-A13, SNAR-A14, SNAR-A2, SNAR-A3, SNAR-A4, SNAR-A5, SNAR-A6, SNAR-A7, SNAR-A8, SNAR-A9, SNAR-C1, SNAR-C2, SNAR-C5, SNORD23, SULT2A1, TPRX1, ZNF541
chr21:16,951,244-18,657,840	1706596	q21.1	CN Loss	8	0	17.5	49.902	8	BTG3, C21orf37, C21orf91, C21orf91-OT1, CHODL, CHODL-AS1, CXADR, TMPRSS15
chr22:37,192,666-37,398,170	205504	q13.1	CN Loss	5	0	17.5	30.395	5	CBY1, DDX17, DMC1, FAM227A, KDELR3
chr22:37,624,640-37,674,049	49409	q13.1	CN Loss	0	0	17.5	37.734	0
chrX:7,665,679-8,109,150	443471	p22.31	CN Gain	4	1	17.5	100	4	MIR651, PNPLA4, VCX, VCX2
chrX:13,947,786-14,878,477	930691	p22.2	CN Gain	4	0	17.5	16.0418	4	FANCB, GEMIN8, GLRA2, MOSPD2
chrX:17,002,245-18,055,179	1052934	p22.2 - p22.13	CN Gain	5	0	17.5	4.96299	5	MIR4768, NHS, RAI2, REPS2, SCML1
chrX:104,157,098-105,785,981	1628883	q22.3	CN Gain	6	0	17.5	68.6357	6	CXorf57, IL1RAPL2, MUM1L1, NRK, SERPINA7, TEX13A
chrX:119,527,677-122,660,865	3133188	q24 - q25	CN Gain	72	1	17.5	16.2638	19	C1GALT1C1, CT47A1, CT47A10, CT47A11, CT47A12, CT47A2, CT47A3, CT47A4, CT47A5, CT47A6, CT47A7, CT47A8, CT47A9, CT47B1, CUL4B, GLUD2, GRIA3, MCTS1, THOC2
chrX:123,317,680-128,724,142	5406462	q25	CN Gain	11	0	17.5	31.4161	11	ACTRT1, APLN, CXorf64, DCAF12L1, DCAF12L2, LOC100129520, OCRL, SH2D1A, SMARCA1, TENM1, XPNPEP2
chr1:23,780,295-23,984,190	203895	p36.12 - p36.11	CN Loss	5	0	15	5.11783	5	LOC100506963, MDS2, PITHD1, RPL11, TCEB3
chr1:24,628,588-25,698,409	1069821	p36.11	CN Loss	13	0	15	28.0745	13	C1orf63, CLIC4, NCMAP, NIPAL3, RCAN3, RCAN3AS, RHCE, RHD, RUNX3, SRRM1, SYF2, TMEM50A, TMEM57
chr1:35,903,157-36,194,581	291424	p34.3	CN Loss	5	0	15	0	5	C1orf216, CLSPN, EIF2C1, EIF2C3, EIF2C4
chr1:40,166,542-40,802,560	636018	p34.2	CN Loss	12	0	15	55.2514	12	CAP1, COL9A2, EXO5, MFSD2A, PPT1, RLF, SMAP2, TMCO2, ZFP69, ZFP69B, ZMPSTE24, ZNF684
chr1:152,802,159-153,244,591	442432	q21.3	CN Gain	12	0	15	15.7376	12	ADAR, CHRNB2, CKS1B, FLAD1, KCNN3, LENEP, MIR4258, PBXIP1, PMVK, PYGO2, SHC1, ZBTB7B
chr1:157,659,071-158,351,560	692489	q23.2	CN Gain	18	0	15	2.37202	18	APCS, C1orf204, CCDC19, CRP, DUSP23, FCRL6, IGSF8, IGSF9, KCNJ10, KCNJ9, LOC100505633, OR10J1, OR10J5, PIGM, SLAMF8, SLAMF9, TAGLN2, VSIG8
chr1:184,913,558-187,468,691	2555133	q31.1	CN Gain	2	0	15	57.0186	2	PLA2G4A, PTGS2
chr1:191,254,012-192,743,654	1489642	q31.2 - q31.3	CN Gain	6	1	15	8.55158	6	B3GALT2, CDC73, GLRX2, MIR1278, TROVE2, UCHL5
chr1:193,827,295-195,139,840	1312545	q31.3	CN Gain	6	0	15	65.5743	6	CFH, CFHR1, CFHR3, CFHR4, KCNT2, MIR4735
chr2:32,017,509-32,851,786	834277	p22.3	CN Loss	10	1	15	70.6794	10	BIRC6, DPY30, MEMO1, MIR4765, MIR558, NLRC4, SLC30A6, SPAST, TTC27, YIPF4
chr2:113,470,357-113,741,030	270673	q13	CN Gain	8	0	15	0.0631759	8	IL1F10, IL1RN, IL36A, IL36B, IL36RN, LOC654433, PAX8, PSD4
chr2:175,719,709-176,735,930	1016221	q31.1	CN Gain	14	2	15	15.3512	14	ATF2, ATP5G3, EVX2, HOXD-AS2, HOXD10, HOXD11, HOXD12, HOXD13, HOXD4, HOXD8, HOXD9, KIAA1715, MIR10B, MIR933
chr2:179,920,319-182,487,734	2567415	q31.2 - q31.3	CN Gain	9	1	15	6.14342	9	CERKL, CWC22, ITGA4, MIR1258, MIR4437, NEUROD1, SSFA2, UBE2E3, ZNF385B
chr3:25,497,107-27,286,980	1789873	p24.2 - p24.1	CN Loss	8	0	15	20.1151	8	LINC00692, LRRC3B, MIR4442, NEK10, NGLY1, OXSM, RARB, TOP2B
chr3:32,518,157-33,561,964	1043807	p22.3	CN Loss	12	0	15	18.9866	12	CCR4, CLASP2, CMTM6, CNOT10, CRTAP, DYNC1LI1, FBXL2, GLB1, SUSD5, TMPPE, TRIM71, UBP1
chr3:49,930,989-50,122,151	191162	p21.31	CN Loss	4	0	15	24.8255	4	LUST, MON1A, RBM5, RBM6
chr3:52,571,373-52,870,674	299301	p21.1	CN Loss	14	0	15	50.4161	14	GLT8D1, GNL3, ITIH1, ITIH3, ITIH4, MUSTN1, NEK4, PBRM1, SNORD19, SNORD19B, SNORD69, SPCS1, TMEM110, TMEM110-MUSTN1
chr3:107,907,261-109,869,621	1962360	q13.12 - q13.13	CN Gain	12	0	15	14.8005	12	BBX, CCDC54, CD47, DZIP3, HHLA2, IFT57, KIAA1524, LINC00635, LINC00636, LOC100302640, LOC344595, MYH15
chr3:115,569,222-117,552,174	1982952	q13.31	CN Gain	5	0	15	11.5718	5	GAP43, LSAMP, MIR4796, ZBTB20, ZBTB20-AS1
chr3:127,685,236-129,734,988	2049752	q21.2 - q21.3	CN Gain	21	1	15	19.81	21	ABTB1, C3orf22, CHCHD6, CHST13, DNAJB8, DNAJB8-AS1, EEFSEC, GATA2, KBTBD12, LOC90246, MCM2, MGLL, NUP210P1, PLXNA1, PODXL2, RUVBL1, SEC61A1, TPRA1, TXNRD3, TXNRD3NB, UROC1
chr3:146,645,055-150,225,536	3580481	q24	CN Gain	11	0	15	25.0165	11	AGTR1, CPA3, CPB1, GYG1, PLOD2, PLSCR1, PLSCR2, PLSCR4, PLSCR5, ZIC1, ZIC4
chr3:158,315,104-159,438,416	1123312	q25.32	CN Gain	7	0	15	22.614	7	C3orf55, CCNL1, LOC339894, PTX3, RSRC1, SHOX2, VEPH1
chr3:179,998,778-180,630,755	631977	q26.32 - q26.33	CN Gain	7	0	15	9.05397	7	GNB4, KCNMB2, KCNMB3, MFN1, PIK3CA, ZMAT3, ZNF639
chr3:181,309,322-182,913,617	1604295	q26.33	CN Gain	6	0	15	12.9381	6	CCDC39, DNAJC19, FXR1, SOX2, SOX2-OT, TTC14
chr4:1,315,143-1,738,906	423763	p16.3	CN Loss	7	0	15	86.8528	7	CRIPAK, FAM53A, MAEA, SLBP, TACC3, TMEM129, UVSSA
chr4:97,870,206-99,561,371	1691165	q22.3 - q23	CN Loss	2	0	15	37.3828	2	RAP1GDS1, STPG2
chr4:128,861,477-129,275,952	414475	q28.1 - q28.2	CN Loss	6	0	15	10.1152	6	C4orf29, HSPA4L, LARP1B, MFSD8, PLK4, SLC25A31
chr4:151,320,035-152,450,976	1130941	q31.3	CN Loss	7	0	15	52.1562	7	DCLK2, LRBA, MAB21L2, PRSS48, RPS3A, SH3D19, SNORD73A
chr5:81,337,725-82,732,379	1394654	q14.2	CN Loss	7	0	15	22.4429	7	ATG10, ATP6AP1L, MIR3977, RPS23, SCARNA18, TMEM167A, XRCC4
chr5:155,786,218-157,302,408	1516190	q33.3	CN Loss	17	0	15	18.1513	17	ADAM19, C5orf52, CLINT1, CYFIP2, FAM71B, FNDC9, HAVCR1, HAVCR2, ITK, LSM11, MED7, NIPAL4, PPP1R2P3, SGCD, SOX30, THG1L, TIMD4
chr5:171,334,822-172,557,193	1222371	q35.1 - q35.2	CN Loss	14	0	15	41.5913	14	ATP6V0E1, BNIP1, CREBRF, DUSP1, EFCAB9, ERGIC1, FBXW11, LOC100268168, NEURL1B, RPL26L1, SH3PXD2B, SNORA74B, STK10, UBTD2
chr6:26,366,913-26,505,993	139080	p22.1	CN Gain	5	0	15	28.8251	5	BTN2A2, BTN3A2, HIST1H2BI, HIST1H3G, HIST1H4H
chr6:31,987,987-32,187,285	199298	p21.32	CN Gain	18	1	15	100	14	C2, C4A, C4B, CFB, CYP21A1P, CYP21A2, DOM3Z, LOC100293534, MIR1236, RDBP, SKIV2L, STK19, TNXA, TNXB
chr6:40,268,805-41,230,682	961877	p21.2 - p21.1	CN Gain	10	0	15	7.7223	10	ADCY10P1, APOBEC2, FLJ41649, LRFN2, NFYA, OARD1, TDRG1, TREML1, TSPO2, UNC5CL
chr6:44,905,053-48,568,764	3663711	p21.1 - p12.3	CN Gain	21	1	15	27.5002	21	ANKRD66, CD2AP, CLIC5, CYP39A1, ENPP4, ENPP5, GPR110, GPR111, GPR115, GPR116, MEP1A, MIR586, OPN5, PLA2G7, PTCHD4, RCAN2, RUNX2, SLC25A27, SUPT3H, TDRD6, TNFRSF21
chr6:53,848,409-54,904,821	1056412	p12.1	CN Gain	5	0	15	19.6864	5	FAM83B, LRRC1, MLIP, MLIP-IT1, TINAG
chr6:123,309,630-126,189,157	2879527	q22.31	CN Gain	10	0	15	11.5886	10	CLVS2, HDDC2, HEY2, LOC643623, NCOA7, NKAIN2, RNF217, STL, TPD52L1, TRDN
chr6:155,546,025-157,111,468	1565443	q25.2 - q25.3	CN Gain	4	1	15	33.1245	4	CLDN20, NOX3, TFB1M, TIAM2
chr7:1,179,909-4,185,028	3005119	p22.3 - p22.2	CN Gain	25	0	15	54.182	25	AMZ1, BRAT1, CARD11, CHST12, EIF3B, ELFN1, FTSJ2, GNA12, INTS1, IQCE, LFNG, MAD1L1, MAFK, MICALL2, MIR4648, MIR4655, NUDT1, PSMG3, PSMG3-AS1, SDK1, SNX8, TFAMP1, TMEM184A, TTYH3, UNCX
chr7:110,202,295-111,797,591	1595296	q31.1	CN Gain	4	0	15	78.8293	4	DOCK4, IMMP2L, LRRN3, ZNF277
chr7:124,352,498-126,322,883	1970385	q31.33	CN Gain	2	0	15	52.3783	2	GRM8, POT1
chr7:148,944,961-150,342,752	1397791	q36.1	CN Gain	31	0	15	64.5383	31	ABP1, ACTR3C, ATG9B, ATP6V0E2, ATP6V0E2-AS1, C7orf29, GIMAP1, GIMAP1-GIMAP5, GIMAP2, GIMAP4, GIMAP5, GIMAP6, GIMAP7, GIMAP8, KCNH2, KRBA1, LOC285972, LOC728743, LRRC61, NOS3, RARRES2, REPIN1, RNU6-33, RNU6-34, SSPO, TMEM176A, TMEM176B, ZNF467, ZNF767, ZNF775, ZNF862
chr8:601,483-1,969,690	1368207	p23.3	CN Loss	8	1	15	48.0522	8	ARHGEF10, CLN8, DLGAP2, ERICH1, ERICH1-AS1, KBTBD11, LOC286083, MIR596
chr8:26,697,900-27,444,889	746989	p21.2 - p21.1	CN Gain	6	1	15	1.74434	6	ADRA1A, CHRNA2, EPHX2, PTK2B, STMN4, TRIM35
chr8:34,283,053-35,922,584	1639531	p12	CN Loss	1	0	15	2.65796	1	UNC5D
chr8:39,003,502-39,684,874	681372	p11.23 - p11.22	CN Gain	6	0	15	57.6411	6	ADAM18, ADAM32, ADAM3A, ADAM5, ADAM9, LOC100130964
chr9:28,356,496-30,639,987	2283491	p21.1	CN Loss	4	2	15	86.6328	4	LINGO2, LOC401497, MIR873, MIR876
chr9:33,830,654-34,313,622	482968	p13.3	CN Loss	7	0	15	10.1551	7	DCAF12, KIF24, SNORD121A, SNORD121B, UBAP1, UBAP2, UBE2R2
chr9:96,095,153-96,462,981	367828	q22.32	CN Loss	6	0	15	15.4926	6	FAM22F, FBP1, FBP2, HIATL1, LOC100132077, ZNF169
chr9:98,089,131-98,837,123	747992	q22.32 - q22.33	CN Loss	14	0	15	58.0619	14	AAED1, CDC14B, CTSL2, FAM22G, HABP4, HIATL2, HSD17B3, LOC100132781, LOC441454, LOC441455, SLC35D2, ZNF367, ZNF510, ZNF782
chr9:130,445,870-132,185,628	1739758	q34.11	CN Loss	34	0	15	32.7708	34	ASB6, C9orf106, C9orf114, C9orf50, C9orf78, CCBL1, CRAT, DOLK, DOLPP1, ENDOG, FAM73B, FNBP1, GPR107, IER5L, LOC100506100, LOC100506190, LRRC8A, NCS1, NTMT1, NUP188, PHYHD1, PKN3, PPP2R4, PRRX2, PTGES, SET, SH3GLB2, TBC1D13, TOR1A, TOR1B, USP20, WDR34, ZDHHC12, ZER1
chr10:11,008,023-11,827,711	819688	p14	CN Gain	5	0	15	2.65089	5	CELF2, CELF2-AS2, ECHDC3, LINC00710, USP6NL
chr10:69,285,182-69,571,516	286334	q21.3	CN Loss	3	0	15	2.50267	3	HERC4, MYPN, SIRT1
chr11:2,924,062-3,802,858	878796	p15.4	CN Loss	16	0	15	87.1413	16	ART1, ART5, CARS, CHRNA10, LOC650368, MRGPRE, MRGPRG, MRGPRG-AS1, NAP1L4, NUP98, OR7E12P, OSBPL5, PGAP2, SNORA54, TRPC2, ZNF195
chr12:14,797,633-15,097,184	299551	p13.1 - p12.3	CN Gain	10	0	15	26.3191	10	ARHGDIB, ART4, C12orf60, C12orf69, ERP27, H2AFJ, HIST4H4, MGP, PDE6H, WBP11
chr12:18,710,969-18,743,895	32926	p12.3	CN Gain	1	0	15	0	1	PLCZ1
chr12:52,374,266-52,788,318	414052	q13.13	CN Gain	17	2	15	42.3152	17	CALCOCO1, FLJ12825, HOTAIR, HOXC-AS5, HOXC10, HOXC11, HOXC12, HOXC13, HOXC4, HOXC5, HOXC6, HOXC8, HOXC9, LOC100240734, LOC100240735, MIR196A2, MIR615
chr13:113,934,637-114,142,980	208343	q34	CN Gain	3	0	15	77.3791	3	CDC16, CHAMP1, UPF3A
chr15:20,335,887-20,632,169	296282	q11.2	CN Loss	4	0	15	100	4	CYFIP1, NIPA1, NIPA2, TUBGCP5
chr15:36,032,060-38,145,110	2113050	q14 - q15.1	CN Loss	11	0	15	11.4215	11	C15orf53, C15orf54, EIF2AK4, FAM98B, FSIP1, GPR176, LOC100131089, RASGRP1, SPRED1, SRP14, THBS1
chr15:93,801,007-96,306,915	2505908	q26.2 - q26.3	CN Gain	6	1	15	37.7691	6	ARRDC4, LOC145820, LOC91948, MIR1469, NR2F2, SPATA8
chr16:8,894,527-9,236,878	342351	p13.2	CN Loss	3	0	15	18.2821	3	C16orf72, MIR548X, USP7
chr16:21,296,029-21,870,101	574072	p12.2 - p12.1	CN Loss	10	0	15	100	9	IGSF6, LOC100190986, LOC100271836, METTL9, NPIPL3, OTOA, RRN3P1, SLC7A5P2, SNX29P1
chr16:31,648,123-31,835,614	187491	p11.2	CN Loss	2	0	15	94.6947	2	ZNF267, ZNF720
chr16:45,976,652-46,582,846	606194	q12.1	CN Loss	2	0	15	43.8678	2	ITFG1, PHKB
chr16:65,145,881-65,526,870	380989	q21 - q22.1	CN Loss	15	0	15	14.4154	15	CA7, CCDC79, CDH16, CES2, CKLF, CKLF-CMTM1, CMTM1, CMTM2, CMTM3, CMTM4, DYNC1LI2, FAM96B, NAE1, PDP2, RRAD
chr16:70,194,531-70,600,954	406423	q22.3	CN Loss	10	0	15	21.0187	10	AP1G1, ATXN1L, DHODH, IST1, MARVELD3, PHLPP2, PKD1L3, SNORA70D, SNORD71, ZNF821
chr16:76,560,695-77,083,841	523146	q23.1	CN Loss	3	0	15	39.6423	3	CLEC3A, VAT1L, WWOX
chr16:79,518,964-79,935,312	416348	q23.2	CN Loss	8	0	15	74.1963	8	ATMIN, BCMO1, C16orf46, CENPN, CMC2, GAN, GCSH, PKD1L2
chr17:27,179,927-27,710,341	530414	q11.2	CN Loss	11	1	15	61.0482	11	ARGFXP2, C17orf75, COPRS, LRRC37B, MIR632, RHBDL3, RHOT1, SH3GL1P1, SUZ12, UTP6, ZNF207
chr17:32,718,194-32,919,172	200978	q12	CN Loss	3	0	15	100	3	ACACA, C17orf78, TADA2A
chr17:73,687,482-73,930,158	242676	q25.3	CN Loss	7	0	15	35.943	7	AFMID, BIRC5, LOC100996291, PGS1, SOCS3, TK1, TMEM235
chr18:8,054,579-11,633,925	3579346	p11.23 - p11.21	CN Gain	15	0	15	16.1681	15	ANKRD12, APCDD1, LOC100192426, NAPG, NDUFV2, PIEZO2, PPP4R1, PTPRM, RAB12, RAB31, RALBP1, SOGA2, TWSG1, TXNDC2, VAPA
chr18:16,100,000-17,187,725	1087725	q11.1	CN Loss	2	0	15	1.00182	2	GREB1L, ROCK1
chr18:27,194,013-30,916,748	3722735	q12.1	CN Loss	19	0	15	19.0844	19	ASXL3, B4GALT6, CCDC178, DSG2, DSG3, DSG4, DTNA, GAREM, KLHL14, LOC100652770, MAPRE2, MEP1B, NOL4, RNF125, RNF138, SLC25A52, TRAPPC8, TTR, WBP11P1
chr18:32,453,936-33,822,470	1368534	q12.2	CN Gain	5	0	15	46.4038	5	CELF4, FHOD3, KIAA1328, MIR4318, TPGS2
chr18:35,366,305-35,460,524	94219	q12.2	CN Loss	1	1	15	8.42717	1	LINC00669
chr18:34,900,995-36,499,255	1598260	q12.2 - q12.3	CN Gain	3	1	15	27.1037	3	LINC00669, MIR5583-1, MIR5583-2
chr19:41,418,381-41,497,487	79106	q13.12	CN Loss	3	0	15	70.3916	3	LINC00665, LOC100134317, ZNF146
chr19:44,074,970-44,136,106	61136	q13.2	CN Gain	6	0	15	0.847291	6	FBXO17, LOC643669, MRPS12, NFKBIB, SARS2, SIRT2
chr19:63,330,606-63,474,967	144361	q13.43	CN Loss	3	0	15	26.5189	3	ZNF274, ZNF329, ZNF544
chr22:20,275,690-20,611,530	335840	q11.21 - q11.22	CN Loss	10	2	15	48.3022	10	CCDC116, MAPK1, MIR130B, MIR301B, PPIL2, PPM1F, SDF2L1, UBE2L3, YDJC, YPEL1
chrX:10,600,749-13,346,315	2745566	p22.2	CN Gain	15	0	15	4.67332	15	AMELX, ARHGAP6, ATXN3L, FAM9C, FRMPD4, HCCS, LOC100093698, LOC100133123, MID1, MSL3, PRPS2, TLR7, TLR8, TLR8-AS1, TMSB4X
chrX:25,919,556-28,592,960	2673404	p21.3	CN Gain	9	0	15	36.2546	9	DCAF8L1, DCAF8L2, IL1RAPL1, MAGEB10, MAGEB18, MAGEB5, MAGEB6, SMEK3P, VENTXP1
chrX:30,785,358-32,548,469	1763111	p21.2 - p21.1	CN Gain	3	0	15	55.0701	3	DMD, FTHL17, TAB3
chrX:38,264,566-38,424,954	160388	p11.4	CN Gain	1	0	15	26.4147	1	TSPAN7
chrX:41,800,518-43,668,632	1868114	p11.4 - p11.3	CN Gain	3	0	15	78.4193	3	MAOA, MAOB, PPP1R2P9
chrX:107,235,891-112,737,793	5501902	q22.3 - q23	CN Gain	27	1	15	16.9271	27	ACSL4, ALG13, AMMECR1, AMOT, ATG4A, CAPN6, CHRDL1, COL4A5, COL4A6, DCX, DKFZp686D0853, GUCY2F, IRS4, KCNE1L, LHFPL1, MIR3978, MIR4329, NXT2, PAK3, RGAG1, RNU6-28, SNORD96B, TDGF1P3, TMEM164, TRPC5, TRPC5OS, ZCCHC16
chr1:15,674,157-16,035,245	361088	p36.21	CN Loss	12	0	12.5	35.0261	12	AGMAT, CASP9, CELA2B, DDI2, DNAJC16, FBLIM1, FLJ37453, PLEKHM2, RSC1A1, SLC25A34, TMEM82, UQCRHL
chr1:159,448,826-159,549,766	100940	q23.3	CN Gain	8	0	12.5	0	8	APOA2, FCER1G, MIR5187, MPZ, NDUFS2, NR1I3, PCP4L1, TOMM40L
chr1:159,747,842-159,925,542	177700	q23.3	CN Gain	8	0	12.5	100	8	FCGR2A, FCGR2B, FCGR2C, FCGR3A, FCGR3B, HSPA6, HSPA7, RPL31P11
chr1:166,861,734-167,413,437	551703	q24.2	CN Gain	4	0	12.5	24.8936	4	ATP1B1, DPT, LINC00626, NME7
chr1:212,216,581-212,662,766	446185	q41	CN Gain	3	0	12.5	0.312202	3	PROX1, PTPN14, SMYD2
chr2:0-569,106	569106	p25.3	CN Gain	4	0	12.5	99.4739	4	ACP1, FAM110C, FAM150B, SH3YL1
chr2:16,001,521-22,641,112	6639591	p24.3 - p24.1	CN Gain	26	0	12.5	32.531	26	APOB, C2orf43, FAM49A, FLJ12334, GDF7, GEN1, HS1BP3, KCNS3, LAPTM4A, LOC645949, MATN3, MIR4757, MSGN1, MYCN, NT5C1B, NT5C1B-RDH14, OSR1, PUM2, RAD51AP2, RDH14, RHOB, SDC1, SMC6, TTC32, VSNL1, WDR35
chr2:28,346,736-28,777,411	430675	p23.2	CN Gain	4	0	12.5	1.50392	4	BRE, FOSL2, LOC100505716, PLB1
chr2:104,857,685-108,111,428	3253743	q12.1 - q12.3	CN Gain	15	0	12.5	37.3272	15	C2orf40, C2orf49, FHL2, GPR45, LOC285000, LOC729121, MRPS9, NCK2, PLGLA, RGPD3, RGPD4, SLC5A7, ST6GAL2, TGFBRAP1, UXS1
chr2:178,616,083-178,929,994	313911	q31.2	CN Gain	3	0	12.5	9.07837	3	OSBPL6, PDE11A, RBM45
chr2:201,342,526-201,574,523	231997	q33.1	CN Gain	7	0	12.5	0.0849149	7	AOX2P, BZW1, CLK1, FAM126B, NIF3L1, ORC2, PPIL3
chr2:211,009,323-213,586,680	2577357	q34	CN Gain	8	1	12.5	27.134	8	CPS1, CPS1-IT1, ERBB4, IKZF2, LANCL1, MIR4776-1, MIR4776-2, MIR548F2
chr3:0-1,476,316	1476316	p26.3	CN Loss	2	0	12.5	86.5045	2	CHL1, CNTN6
chr3:10,926,179-11,842,276	916097	p25.3 - p25.2	CN Loss	7	0	12.5	9.01739	7	ATG7, HRH1, SLC6A1, SLC6A1-AS1, SLC6A11, TAMM41, VGLL4
chr3:19,566,850-20,004,729	437879	p24.3	CN Loss	3	0	12.5	100	3	EFHB, PP2D1, RAB5A
chr3:68,572,434-69,026,670	454236	p14.1	CN Gain	2	0	12.5	22.3661	2	FAM19A1, FAM19A4
chr3:111,334,694-113,238,507	1903813	q13.13 - q13.2	CN Gain	8	0	12.5	17.2411	8	ABHD10, CD96, PHLDB2, PLCXD2, PVRL3, PVRL3-AS1, TAGLN3, ZBED2
chr3:137,978,024-139,242,766	1264742	q22.3	CN Gain	5	0	12.5	14.0486	5	CLDN18, IL20RB, NCK1, SLC35G2, SOX14
chr3:198,151,984-198,197,419	45435	q29	CN Gain	3	0	12.5	100	3	LOC152217, NCBP2, PIGZ
chr4:4,000,055-4,541,926	541871	p16.2	CN Loss	7	0	12.5	75.7686	7	FAM86EP, LYAR, NSG1, OTOP1, STX18, TMEM128, ZBTB49
chr4:76,092,907-77,093,583	1000676	q13.3 - q21.1	CN Loss	11	0	12.5	5.10675	11	C4orf26, CDKL2, G3BP2, LOC441025, NAAA, PARM1, PPEF2, RCHY1, SDAD1, THAP6, USO1
chr4:102,445,532-103,675,334	1229802	q23 - q24	CN Loss	5	1	12.5	30.2654	5	BANK1, FLJ20021, NFKB1, PPP3CA, SLC39A8
chr4:105,696,125-107,259,610	1563485	q24	CN Loss	8	0	12.5	6.09184	8	ARHGEF38, ARHGEF38-IT1, GSTCD, INTS12, NPNT, PPA2, TBCK, TET2
chr4:140,180,513-140,944,058	763545	q31.1	CN Loss	9	0	12.5	27.7568	9	CCRN4L, ELF2, MAML3, MGARP, MGST2, NAA15, NDUFC1, RAB33B, SETD7
chr5:49,725,929-50,724,944	999015	q11.1 - q11.2	CN Gain	4	0	12.5	40.0408	4	EMB, ISL1, LOC642366, PARP8
chr5:49,725,929-53,819,548	4093619	q11.1 - q11.2	CN Loss	14	1	12.5	24.7586	14	ARL15, EMB, FST, HSPB3, ISL1, ITGA1, ITGA2, LOC257396, LOC642366, MIR581, MOCS2, NDUFS4, PARP8, PELO
chr5:90,102,003-92,949,819	2847816	q14.3 - q15	CN Loss	5	0	12.5	22.1738	5	ARRDC3, ARRDC3-AS1, FLJ42709, GPR98, NR2F1
chr5:96,249,825-101,861,270	5611445	q15 - q21.1	CN Loss	14	1	12.5	43.163	14	CHD1, ERAP2, FAM174A, FLJ35946, LIX1, LNPEP, LOC100133050, LOC100289230, RGMB, RIOK2, RNU2-2, SLCO4C1, SLCO6A1, ST8SIA4
chr5:176,288,033-176,628,647	340614	q35.2 - q35.3	CN Loss	4	0	12.5	44.8493	4	FGFR4, NSD1, UIMC1, ZNF346
chr6:117,272,876-118,083,681	810805	q22.2	CN Gain	5	0	12.5	24.3859	5	DCBLD1, GOPC, RFX6, ROS1, VGLL2
chr6:143,497,931-144,131,350	633419	q24.2	CN Gain	6	0	12.5	28.771	6	ADAT2, AIG1, FUCA2, LOC285740, PEX3, PHACTR2
chr7:64,178,574-64,985,140	806566	q11.21	CN Gain	6	0	12.5	100	6	CCT6P1, INTS4L2, LOC441242, SNORA22, VKORC1L1, ZNF92
chr7:134,078,694-134,782,698	704004	q33	CN Gain	7	0	12.5	0.501986	7	AGBL3, C7orf49, CALD1, CNOT4, STRA8, TMEM140, WDR91
chr7:152,112,370-156,348,376	4236006	q36.1 - q36.3	CN Gain	17	0	12.5	39.1062	17	ACTR3B, C7orf13, CNPY1, DPP6, EN2, HTR5A, INSIG1, LINC00244, LMBR1, LOC100128264, LOC100132707, LOC202781, LOC285889, PAXIP1, RBM33, RNF32, SHH
chr8:33,546,728-34,283,053	736325	p12	CN Gain	1	0	12.5	62.0214	1	DUSP26
chr8:35,922,584-37,694,718	1772134	p12	CN Gain	2	0	12.5	13.9987	2	KCNU1, ZNF703
chr8:38,335,109-38,724,988	389879	p12 - p11.23	CN Gain	6	0	12.5	44.285	6	C8orf86, FGFR1, LETM2, RNF5P1, TACC1, WHSC1L1
chr9:35,146,120-35,565,858	419738	p13.3	CN Loss	4	0	12.5	45.4031	4	ATP8B5P, FAM166B, RUSC2, UNC13B
chr9:70,091,642-70,397,500	305858	q13	CN Gain	5	0	12.5	82.2947	5	CBWD3, FOXD4L3, PGM5, PGM5-AS1, TMEM252
chr9:71,137,208-73,284,939	2147731	q21.11 - q21.13	CN Gain	12	1	12.5	11.7524	12	APBA1, C9orf135, FAM189A2, KLF9, LOC100507244, LOC100507299, LOC494558, MAMDC2, MIR204, PTAR1, SMC5, TRPM3
chr9:74,695,675-76,580,804	1885129	q21.13	CN Gain	4	0	12.5	12.8333	4	ALDH1A1, ANXA1, RORB, TRPM6
chr9:79,150,881-79,973,499	822618	q21.13 - q21.2	CN Loss	3	0	12.5	9.68554	3	GNA14, GNAQ, VPS13A
chr9:99,405,259-103,099,540	3694281	q22.33 - q31.1	CN Loss	29	0	12.5	20.8389	29	ALG2, ANKS6, ANP32B, C9orf156, COL15A1, CORO2A, ERP44, FOXE1, GABBR2, GALNT12, HEMGN, INVS, LOC441461, LPPR1, MSANTD3, MSANTD3-TMEFF1, MURC, NANS, NCBP1, NR4A3, SEC61B, STX17, TBC1D2, TEX10, TGFBR1, TMEFF1, TRIM14, TSTD2, XPA
chr9:106,733,204-107,811,020	1077816	q31.1 - q31.2	CN Loss	5	0	12.5	22.029	5	FKTN, FSD1L, SLC44A1, TAL2, TMEM38B
chr9:111,154,676-112,696,983	1542307	q31.3	CN Loss	10	0	12.5	34.5036	10	AKAP2, C9orf152, LPAR1, MUSK, PALM2, PALM2-AKAP2, PTPN3, SVEP1, TXN, TXNDC8
chr9:113,487,671-115,183,362	1695691	q31.3 - q32	CN Loss	24	0	12.5	49.0829	24	BSPRY, C9orf84, CDC26, FAM225A, FAM225B, FKBP15, HDHD3, HSDL2, INIP, KIAA1958, MIR3134, MIR4668, PRPF4, PTBP3, RNF183, SLC31A1, SLC31A2, SLC46A2, SNX30, SUSD1, UGCG, WDR31, ZFP37, ZNF883
chr9:126,694,813-127,223,213	528400	q33.3	CN Loss	6	0	12.5	2.3257	6	GAPVD1, GOLGA1, HSPA5, PPP6C, RABEPK, SCAI
chr10:46,568,496-49,781,690	3213194	q11.22	CN Gain	36	0	12.5	80.2255	25	AGAP9, ANXA8, ANXA8L1, ANXA8L2, ARHGAP22, BMS1P2, BMS1P6, CTSL1P2, FAM21B, FAM25B, FAM25C, FAM25G, FAM35B2, FRMPD2, GDF10, GDF2, GLUD1P7, LOC399753, LOC643650, MAPK8, PTPN20A, PTPN20B, RBP3, WDFY4, ZNF488
chr10:51,470,363-52,058,835	588472	q11.23	CN Gain	5	0	12.5	36.216	5	ASAH2, FAM21A, FAM21B, FLJ31813, SGMS1
chr10:63,680,282-64,643,637	963355	q21.2	CN Gain	6	0	12.5	34.7499	6	ADO, EGR2, JMJD1C, NRBF2, RTKN2, ZNF365
chr10:73,130,641-73,310,673	180032	q22.1	CN Gain	4	0	12.5	27.4946	4	C10orf105, C10orf54, CDH23, PSAP
chr10:73,773,572-74,605,378	831806	q22.1 - q22.2	CN Loss	10	0	12.5	21.0683	10	DNAJB12, ECD, FAM149B1, MCU, MICU1, MIR4676, NUDT13, OIT3, P4HA1, PLA2G12B
chr10:87,688,648-88,684,064	995416	q23.1 - q23.2	CN Loss	6	1	12.5	30.3634	6	BMPR1A, GRID1, LDB3, MIR346, OPN4, WAPAL
chr10:89,746,542-90,253,721	507179	q23.31	CN Loss	1	0	12.5	8.69831	1	RNLS
chr10:104,684,351-105,185,475	501124	q24.32 - q24.33	CN Loss	9	1	12.5	2.99447	9	CNNM2, INA, LOC729020, MIR1307, NT5C2, PCGF6, PDCD11, TAF5, USMG5
chr10:134,372,738-135,374,737	1001999	q26.3	CN Gain	34	1	12.5	99.9166	33	ADAM8, CALY, CYP2E1, DUX2, DUX4, DUX4L, DUX4L2, DUX4L3, DUX4L5, DUX4L6, DUX4L7, ECHS1, FRG2B, FUOM, GPR123, INPP5A, KNDC1, LOC399829, LOC619207, MIR202, MIR3944, MTG1, NKX6-2, PAOX, PRAP1, SPRN, SPRNP1, SYCE1, TTC40, TUBGCP2, UTF1, VENTX, ZNF511
chr11:0-209,012	209012	p15.5	CN Gain	6	0	12.5	75.0206	6	BET1L, LOC100133161, ODF3, RIC8A, SCGB1C1, SIRT3
chr11:17,090,910-17,294,482	203572	p15.1	CN Loss	2	0	12.5	7.67689	2	NUCB2, PIK3C2A
chr11:46,506,606-47,014,708	508102	p11.2	CN Loss	12	0	12.5	5.49968	12	AMBRA1, ARHGAP1, ATG13, C11orf49, CKAP5, F2, HARBI1, LRP4, LRP4-AS1, MIR5582, SNORD67, ZNF408
chr11:47,617,850-47,975,739	357889	p11.2	CN Loss	5	0	12.5	7.65125	5	AGBL2, FNBP4, MTCH2, NUP160, PTPRJ
chr11:57,043,309-57,261,754	218445	q12.1	CN Loss	11	1	12.5	83.177	11	CLP1, MED19, MIR130A, SERPING1, SMTNL1, TIMM10, TMX2, TMX2-CTNND1, UBE2L6, YPEL4, ZDHHC5
chr11:66,159,251-66,743,037	583786	q13.1	CN Loss	12	0	12.5	45.4199	12	C11orf80, C11orf86, KDM2A, LRFN4, PC, RBM14-RBM4, RBM4, RBM4B, RCE1, RHOD, SPTBN2, SYT12
chr11:66,984,738-67,181,684	196946	q13.1 - q13.2	CN Gain	12	0	12.5	96.8722	12	ACY3, AIP, CABP2, CABP4, CDK2AP2, DOC2GP, GSTP1, NDUFV1, NUDT8, PITPNM1, TBX10, TMEM134
chr11:68,882,449-69,454,306	571857	q13.2 - q13.3	CN Gain	5	0	12.5	43.219	5	CCND1, FGF19, FGF3, FGF4, ORAOV1
chr11:80,190,496-81,646,041	1455545	q14.1	CN Gain	1	0	12.5	43.6548	1	MIR4300
chr11:82,300,593-82,447,727	147134	q14.1	CN Gain	3	0	12.5	100	3	C11orf82, RAB30, SNORA70E
chr11:111,251,417-111,580,409	328992	q23.1	CN Loss	15	0	12.5	0.635274	15	BCO2, C11orf1, C11orf52, C11orf57, CRYAB, DIXDC1, DLAT, FDXACB1, HSPB2, HSPB2-C11orf52, IL18, PIH1D2, SDHD, TEX12, TIMM8B
chr12:0-1,493,183	1493183	p13.33	CN Gain	13	0	12.5	63.8567	13	B4GALNT3, CCDC77, ERC1, FAM138D, IQSEC3, KDM5A, LOC100292680, LOC574538, NINJ2, RAD52, SLC6A12, SLC6A13, WNK1
chr12:1,743,153-1,908,825	165672	p13.33	CN Gain	4	0	12.5	29.3671	4	ADIPOR2, CACNA2D4, LOC100271702, LRTM2
chr12:55,621,907-55,923,685	301778	q13.3	CN Gain	14	1	12.5	19.2804	14	GPR182, LRP1, MIR1228, MYO1A, NAB2, NDUFA4L2, NXPH4, RDH16, SHMT2, STAC3, STAT6, TAC3, TMEM194A, ZBTB39
chr12:89,237,889-91,589,701	2351812	q21.33 - q22	CN Gain	10	0	12.5	19.9294	10	BTG1, CCER1, CLLU1, CLLU1OS, DCN, EPYC, KERA, LINC00615, LOC256021, LUM
chr12:116,784,798-117,172,381	387583	q24.23	CN Loss	6	0	12.5	0.261105	6	KSR2, PEBP1, RFC5, TAOK3, VSIG10, WSB2
chr14:26,136,714-27,329,739	1193025	q12	CN Loss	3	0	12.5	40.2478	3	LINC00645, MIR4307, NOVA1
chr14:49,150,469-49,410,109	259640	q22.1	CN Loss	8	0	12.5	100	8	DNAAF2, KLHDC1, KLHDC2, LRR1, MGAT2, NEMF, POLE2, RPL36AL
chr14:49,444,504-49,848,676	404172	q22.1	CN Loss	5	0	12.5	100	5	C14orf182, C14orf183, L2HGDH, METTL21D, SOS2
chr14:76,919,736-77,656,123	736387	q24.3	CN Loss	11	0	12.5	45.6029	11	ADCK1, AHSA1, ALKBH1, C14orf178, ISM2, NOXRED1, SAMD15, SLIRP, SNW1, SPTLC2, VIPAS39
chr14:87,920,570-88,404,255	483685	q31.3	CN Loss	5	0	12.5	1.47555	5	EML5, PTPN21, SPATA7, TTC8, ZC3H14
chr14:89,871,290-91,088,719	1217429	q32.11 - q32.12	CN Loss	9	0	12.5	29.1995	9	C14orf159, CALM1, CCDC88C, GPR68, LINC00642, RPS6KA5, SMEK1, SNORA11B, TTC7B
chr14:92,249,692-92,837,481	587789	q32.12 - q32.13	CN Loss	10	0	12.5	32.1032	10	BTBD7, C14orf142, CHGA, GOLGA5, ITPK1, ITPK1-AS1, LGMN, MOAP1, TMEM251, UBR7
chr15:24,995,662-29,295,511	4299849	q12 - q13.3	CN Loss	37	1	12.5	89.575	30	APBA2, ARHGAP11B, CHRFAM7A, DKFZP434L187, FAM189A1, FAN1, GABRG3, GOLGA6L7P, GOLGA8F, GOLGA8G, GOLGA8T, HERC2, HERC2P10, HERC2P9, LOC100288637, LOC100289656, LOC646278, MIR211, MIR4509-1, MIR4509-2, MIR4509-3, MTMR10, NDNL2, OCA2, TJP1, TRPM1, ULK4P1, ULK4P2, ULK4P3, WHAMMP2
chr15:67,131,365-67,614,064	482699	q23	CN Loss	6	0	12.5	59.2651	6	GLCE, KIF23, LINC00277, NOX5, PAQR5, RPLP1
chr15:74,422,949-74,989,113	566164	q24.3	CN Loss	1	0	12.5	35.0941	1	SCAPER
chr15:86,923,726-86,994,139	70413	q26.1	CN Gain	5	2	12.5	0	5	AEN, ISG20, MIR1179, MIR3529, MIR7-2
chr15:88,535,546-89,085,123	549577	q26.1	CN Gain	10	0	12.5	49.7181	10	BLM, CIB1, CRTC3, GABARAPL3, GDPGP1, IQGAP1, NGRN, SEMA4B, TTLL13, ZNF774
chr15:89,573,706-90,219,129	645423	q26.1	CN Gain	2	0	12.5	38.1241	2	SLCO3A1, SV2B
chr15:96,806,006-97,428,983	622977	q26.3	CN Gain	4	0	12.5	4.90147	4	FAM169B, IGF1R, MIR4714, PGPEP1L
chr16:57,094,439-57,367,268	272829	q21	CN Loss	7	0	12.5	84.9972	7	CNOT1, GOT2, NDRG4, SETD6, SLC38A7, SNORA46, SNORA50
chr16:83,145,382-84,482,662	1337280	q24.1	CN Loss	16	1	12.5	14.4392	16	C16orf74, COTL1, COX4I1, CRISPLD2, EMC8, FAM92B, GINS2, GSE1, KIAA0513, KLHL36, LINC00311, LOC400548, MIR1910, MIR5093, USP10, ZDHHC7
chr16:85,706,238-86,657,556	951318	q24.2	CN Loss	9	0	12.5	62.8987	9	BANP, C16orf95, CA5A, FBXO31, JPH3, KLHDC4, MAP1LC3B, SLC7A5, ZCCHC14
chr17:25,932,015-26,268,275	336260	q11.2	CN Loss	6	0	12.5	55.4717	6	ATAD5, CRLF3, LRRC37BP1, SH3GL1P2, SUZ12P1, TEFM
chr17:59,777,489-60,145,570	368081	q23.3 - q24.1	CN Loss	8	0	12.5	12.0922	8	CEP95, DDX5, MILR1, MIR3064, MIR5047, PECAM1, POLG2, SMURF2
chr17:62,682,632-63,775,313	1092681	q24.2	CN Loss	13	1	12.5	57.7979	13	AMZ2, ARSG, BPTF, C17orf58, KPNA2, LINC00674, LOC440461, MIR548AA2, NOL11, PITPNC1, PSMD12, SLC16A6, SNORA38B
chr17:68,467,889-69,190,779	722890	q25.1	CN Loss	8	0	12.5	7.72718	8	C17orf80, CDC42EP4, COG1, CPSF4L, FAM104A, SDK2, SLC39A11, SSTR2
chr18:44,277,638-44,991,448	713810	q21.1	CN Gain	5	0	12.5	37.1761	5	CTIF, DYM, MIR4743, MIR4744, SMAD7
chr18:70,605,703-71,268,647	662944	q22.3	CN Gain	4	0	12.5	8.62667	4	C18orf62, TSHZ1, ZADH2, ZNF407
chr19:590,010-802,577	212567	p13.3	CN Loss	12	0	12.5	100	12	AZU1, C19orf21, FGF22, FSTL3, LPPR3, MIR3187, MIR4745, PALM, PRSS57, PRTN3, PTBP1, RNF126
chr19:40,922,092-40,964,925	42833	q13.12	CN Gain	7	0	12.5	0.73308	7	ARHGAP33, C19orf55, HSPB6, IGFLR1, LIN37, PSENEN, U2AF1L4
chr19:43,042,495-43,121,385	78890	q13.13	CN Loss	2	0	12.5	80.3575	2	SIPA1L3, WDR87
chr19:46,682,144-47,097,009	414865	q13.2	CN Gain	12	0	12.5	12.5185	12	ARHGEF1, CD79A, CEACAM21, CEACAM3, CEACAM4, CEACAM5, CEACAM6, CEACAM7, DMRTC2, LOC100505495, LYPD4, RPS19
chr19:47,489,477-47,741,692	252215	q13.2	CN Gain	10	0	12.5	100	10	CEACAM1, CIC, CNFN, CXCL17, LIPE, LOC100996307, MEGF8, PAFAH1B3, PRR19, TMEM145
chr19:49,948,585-50,554,207	605622	q13.31 - q13.32	CN Gain	25	0	12.5	38.7699	25	APOC1, APOC1P1, APOC2, APOC4, APOC4-APOC2, APOE, BCAM, BCL3, BLOC1S3, CBLC, CKM, CLASRP, CLPTM1, ERCC2, EXOC3L2, GEMIN7, KLC3, MARK4, NKPD1, PPP1R37, PVRL2, RELB, TOMM40, TRAPPC6A, ZNF296
chr19:50,925,181-51,319,915	394734	q13.32	CN Gain	17	1	12.5	16.6464	17	CCDC61, DMPK, DMWD, FBXO46, FOXA3, IGFL3, IGFL4, IRF2BP1, LOC388553, MIR769, MYPOP, NANOS2, NOVA2, PGLYRP1, RSPH6A, SIX5, SYMPK
chr19:53,976,126-54,640,643	664517	q13.33	CN Loss	38	0	12.5	100	38	BAX, BCAT2, C19orf73, CCDC155, CD37, CGB, CGB1, CGB2, CGB5, CGB7, CGB8, DHDH, DKKL1, FTL, GYS1, HRC, HSD17B14, KCNA7, LHB, LIN7B, LOC100507003, LOC101059948, MIR4324, NTF4, NUCB1, PLEKHA4, PPFIA3, PPP1R15A, PTH2, RUVBL2, SLC17A7, SLC6A16, SNAR-G1, SNAR-G2, SNRNP70, TEAD2, TRPM4, TULP2
chr19:58,807,608-59,268,925	461317	q13.41 - q13.42	CN Loss	64	50	12.5	47.4596	60	CACNG6, CACNG7, CACNG8, DPRX, MIR1283-1, MIR1283-2, MIR1323, MIR371A, MIR371B, MIR372, MIR373, MIR498, MIR512-1, MIR512-2, MIR515-1, MIR515-2, MIR516A1, MIR516A2, MIR516B1, MIR516B2, MIR517A, MIR517B, MIR517C, MIR518A1, MIR518A2, MIR518B, MIR518C, MIR518D, MIR518E, MIR518F, MIR519A1, MIR519A2, MIR519B, MIR519C, MIR519D, MIR519E, MIR520A, MIR520B, MIR520C, MIR520D, MIR520E, MIR520F, MIR520G, MIR52…
chr19:60,625,213-60,851,243	226030	q13.42	CN Gain	15	0	12.5	44.3985	15	CCDC106, FIZ1, ISOC2, NAT14, SBK2, SGK110, SHISA7, SSC5D, ZNF524, ZNF579, ZNF580, ZNF581, ZNF628, ZNF784, ZNF865
chr22:15,965,147-16,581,195	616048	q11.1 - q11.21	CN Loss	10	0	12.5	35.3877	10	ATP6V1E1, BCL2L13, CECR1, CECR2, CECR3, CECR5, CECR5-AS1, CECR6, IL17RA, SLC25A18
chr22:25,244,200-26,448,297	1204097	q12.1	CN Loss	5	1	12.5	49.0068	5	CRYBA4, CRYBB1, MIAT, MIR548J, TPST2
chr22:29,108,561-29,579,458	470897	q12.2	CN Loss	14	0	12.5	57.5901	14	DUSP18, GAL3ST1, MIR3200, MTFP1, OSBP2, PES1, RNF215, SDC4P, SEC14L2, SEC14L3, SEC14L4, SEC14L6, SLC35E4, TCN2
chr22:42,644,331-44,268,412	1624081	q13.31	CN Loss	20	1	12.5	54.2248	20	ARHGAP8, FAM118A, KIAA0930, KIAA1644, LDOC1L, LINC00207, LINC00229, LOC100506714, MIR1249, NUP50, PARVB, PARVG, PHF21B, PNPLA3, PRR5, PRR5-ARHGAP8, RIBC2, SAMM50, SMC1B, UPK3A
chrX:21,967,981-23,615,346	1647365	p22.11	CN Gain	7	1	12.5	10.3204	7	DDX53, LOC100873065, PHEX, PHEX-AS1, PRDX4, PTCHD1, ZNF645
chrX:45,761,139-46,310,183	549044	p11.3	CN Gain	4	0	12.5	0	4	MIR5689, ZNF673, ZNF674, ZNF674-AS1
chrX:46,504,699-46,627,970	123271	p11.3	CN Gain	1	0	12.5	0	1	RP2
chrX:62,402,370-64,659,219	2256849	q11.1	CN Loss	10	1	12.5	32.0879	10	AMER1, ARHGEF9, ASB12, LAS1L, LOC92249, MIR1468, MTMR8, SPIN4, ZC3H12B, ZC4H2
chrX:116,759,087-117,434,872	675785	q23 - q24	CN Gain	3	1	12.5	0.982857	3	KLHL13, MIR1277, WDR44
chrX:118,443,865-119,088,496	644631	q24	CN Loss	16	1	12.5	39.1564	16	AKAP14, CXorf56, MIR766, NDUFA1, NKAP, NKRF, RNF113A, RPL39, SEPT6, SLC25A43, SLC25A5, SLC25A5-AS1, SNORA69, SOWAHD, UBE2A, UPF3B
chrY:19,263,493-23,283,748	4020255	q11.222 - q11.223	CN Gain	43	0	12.5	88.7413	27	BCORP1, CD24, EIF1AY, HSFY1, HSFY2, KDM5D, NCRNA00185, PRY, PRY2, RBMY1A1, RBMY1B, RBMY1D, RBMY1E, RBMY1F, RBMY1J, RBMY2EP, RBMY2FP, RPS4Y2, TTTY10, TTTY13, TTTY14, TTTY5, TTTY6, TTTY6B, TTTY9A, TTTY9B, TXLNG2P
chr1:0-1,342,879	1342879	p36.33	CN Gain	55	5	10	99.9719	51	ACAP3, AGRN, AURKAIP1, B3GALT6, C1orf159, C1orf170, CCNL2, CPSF3L, DDX11L1, DVL1, FAM132A, FAM138A, FAM138F, FAM41C, GLTPD1, HES4, ISG15, KLHL17, LINC00115, LOC100130417, LOC100132062, LOC100132287, LOC100133331, LOC100288069, LOC100288778, LOC148413, LOC254099, LOC643837, LOC729737, MIR200A, MIR200B, MIR429, MRPL20, MXRA8, NOC2L, OR4F16, OR4F29, OR4F3, OR4F5, PLEKHN1, PUSL1, RNF223, SAMD11, SCNN…
chr1:1,491,815-2,106,971	615156	p36.33	CN Loss	18	0	10	93.5103	17	C1orf233, C1orf86, CALML6, CDK11A, CDK11B, GABRD, GNB1, KIAA1751, MIB2, MMP23A, MMP23B, NADK, PRKCZ, SLC35E2, SLC35E2B, SSU72, TMEM52
chr1:21,806,628-22,279,966	473338	p36.12	CN Loss	8	0	10	100	8	CDC42, CELA3A, CELA3B, HSPG2, LDLRAD2, LINC00339, RAP1GAP, USP48
chr1:37,740,166-38,217,671	477505	p34.3	CN Loss	14	0	10	19.9083	14	C1orf109, C1orf122, CDCA8, DNALI1, EPHA10, GNL2, INPP5B, MANEAL, MEAF6, MTF1, RSPO1, SF3A3, SNIP1, YRDC
chr1:50,900,126-53,281,316	2381190	p33 - p32.3	CN Loss	25	0	10	25.3854	25	BTF3L4, C1orf185, CC2D1B, CDKN2C, ECHDC2, EPS15, FAF1, FAM159A, GPX7, KTI12, MIR761, NRD1, ORC1, OSBPL9, PRPF38A, RAB3B, RNF11, SCP2, SELRC1, TTC39A, TXNDC12, ZCCHC11, ZFYVE9, ZYG11A, ZYG11B
chr1:77,247,858-78,226,565	978707	p31.1	CN Loss	8	0	10	2.80012	8	AK5, FAM73A, FUBP1, NEXN, PIGK, ST6GALNAC5, USP33, ZZZ3
chr1:113,068,734-113,547,735	479001	p13.2	CN Loss	5	0	10	100	5	AKR7A2P1, FAM19A3, LOC643441, LRIG2, SLC16A1
chr1:148,528,612-148,881,678	353066	q21.2	CN Gain	10	0	10	1.00746	10	ADAMTSL4, ECM1, ENSA, LINC00568, MCL1, MIR4257, MRPS21, PRPF3, RPRD2, TARS2
chr1:154,980,226-155,816,379	836153	q23.1	CN Gain	14	1	10	1.50319	14	ARHGEF11, CYCSP52, ETV3, ETV3L, FCRL4, FCRL5, HDGF, INSRR, LRRC71, MIR765, NTRK1, PEAR1, PRCC, SH2D2A
chr1:161,064,878-163,808,653	2743775	q23.3 - q24.1	CN Gain	10	0	10	16.598	10	C1orf110, LMX1A, LOC100505795, LOC400794, LRRC52, NUF2, PBX1, RGS4, RGS5, RXRG
chr1:173,327,480-174,171,204	843724	q25.1	CN Gain	3	0	10	84.7015	3	KIAA0040, TNN, TNR
chr1:174,528,093-176,770,980	2242887	q25.2	CN Gain	9	1	10	3.91281	9	ASTN1, FAM5B, LOC730102, MIR488, PAPPA2, RASAL2, RASAL2-AS1, SEC16B, TEX35
chr1:179,436,404-179,919,100	482696	q25.3	CN Gain	2	0	10	10.8186	2	CACNA1E, GM140
chr1:205,090,182-205,314,252	224070	q32.1 - q32.2	CN Gain	8	0	10	15.6411	8	C1orf116, FAIM3, FCAMR, IL20, IL24, PFKFB2, PIGR, YOD1
chr2:3,613,047-7,489,719	3876672	p25.3 - p25.1	CN Gain	13	0	10	24.2111	13	ALLC, CMPK2, COLEC11, LINC00487, LOC100505964, LOC100506274, LOC150622, LOC400940, LOC727982, RNF144A, RNF144A-AS1, RSAD2, SOX11
chr2:9,627,052-10,077,033	449981	p25.1	CN Gain	3	0	10	39.507	3	GRHL1, TAF1B, YWHAQ
chr2:30,277,757-31,375,812	1098055	p23.1	CN Gain	6	0	10	14.7551	6	CAPN13, CAPN14, EHD3, GALNT14, LBH, LCLAT1
chr2:96,289,379-96,408,735	119356	q11.2	CN Gain	5	0	10	78.8473	5	CIAO1, ITPRIPL1, NCAPH, SNRNP200, TMEM127
chr2:135,457,284-136,378,296	921012	q21.3	CN Loss	9	1	10	57.3876	9	LCT, LOC100507600, MAP3K19, MCM6, MIR128-1, R3HDM1, RAB3GAP1, UBXN4, ZRANB3
chr2:144,962,428-147,209,768	2247340	q22.3	CN Gain	5	0	10	2.61033	5	DKFZp686O1327, MIR548Q, PABPC1P2, ZEB2, ZEB2-AS1
chr2:154,927,751-156,891,722	1963971	q24.1	CN Gain	4	0	10	20.7228	4	GALNT13, KCNJ3, LOC100144595, NR4A2
chr2:157,666,703-158,761,189	1094486	q24.1	CN Gain	8	0	10	1.18923	8	ACVR1, ACVR1C, CCDC148, CCDC148-AS1, CYTIP, ERMN, GALNT5, UPP2
chr2:170,126,105-171,180,481	1054376	q31.1	CN Gain	10	0	10	48.9091	10	CCDC173, FASTKD1, KLHL23, METTL5, MYO3B, PHOSPHO2, PHOSPHO2-KLHL23, PPIG, SSB, UBR3
chr2:219,817,263-220,113,808	296545	q35	CN Gain	14	1	10	62.081	14	ASIC4, CHPF, DES, DNAJB2, DNPEP, GLB1L, GMPPA, MIR153-1, PTPRN, RESP18, SPEG, STK16, TUBA4A, TUBA4B
chr2:222,924,362-222,996,217	71855	q36.1	CN Gain	0	0	10	0	0
chr3:51,417,701-51,642,260	224559	p21.2	CN Loss	2	0	10	15.7001	2	RAD54L2, VPRBP
chr3:73,778,756-82,268,915	8490159	p13 - p12.2	CN Gain	12	1	10	53.8708	12	CNTN3, FAM86DP, FLJ20518, FRG2C, GBE1, LOC401074, MIR1324, MIR4273, MIR4444-1, ROBO1, ROBO2, ZNF717
chr3:89,013,722-90,264,177	1250455	p11.2 - p11.1	CN Gain	1	0	10	26.5746	1	EPHA3
chr4:5,671,793-6,931,515	1259722	p16.1	CN Loss	15	0	10	25.5851	15	BLOC1S4, CRMP1, EVC, EVC2, JAKMIP1, KIAA0232, LOC285484, LOC93622, MAN2B2, MIR378D1, MRFAP1, MRFAP1L1, PPP2R2C, S100P, WFS1
chr4:79,148,984-80,001,981	852997	q21.1 - q21.21	CN Loss	4	0	10	25.2782	4	ANXA3, BMP2K, FRAS1, LOC100505702
chr4:177,065,076-177,895,909	830833	q34.2 - q34.3	CN Loss	7	0	10	52.3868	7	ASB5, GPM6A, MIR1267, SPATA4, SPCS3, VEGFC, WDR17
chr5:102,382,023-104,440,664	2058641	q21.1 - q21.2	CN Gain	5	0	10	41.6298	5	C5orf30, GIN1, NUDT12, PAM, PPIP5K2
chr5:108,667,247-109,422,375	755128	q21.3	CN Loss	5	0	10	3.30566	5	LOC100289673, MAN2A1, MIR548C, MIR548Z, PJA2
chr5:111,649,151-112,610,558	961407	q22.2	CN Loss	7	0	10	26.7399	7	APC, DCP2, EPB41L4A, FLJ11235, MCC, REEP5, SRP19
chr5:113,976,594-115,656,196	1679602	q22.3 - q23.1	CN Loss	13	0	10	47.9514	13	AP3S1, AQPEP, ARL14EPL, ATG12, CCDC112, CDO1, COMMD10, FEM1C, PGGT1B, TICAM2, TMED7, TMED7-TICAM2, TRIM36
chr5:162,800,515-165,576,249	2775734	q34	CN Loss	4	0	10	18.149	4	CCNG1, HMMR, MAT2B, NUDCD2
chr5:167,847,550-169,021,302	1173752	q35.1	CN Loss	10	4	10	4.31445	10	DOCK2, FBLL1, MIR103A1, MIR103B1, MIR218-2, MIR585, PANK3, RARS, SLIT3, SPDL1
chr6:0-323,864	323864	p25.3	CN Loss	1	0	10	98.4558	1	DUSP22
chr6:7,218,405-7,593,920	375515	p24.3	CN Loss	5	0	10	29.659	5	CAGE1, DSP, RIOK1, SNRNP48, SSR1
chr6:8,201,433-8,709,004	507571	p24.3	CN Gain	3	0	10	9.51965	3	HULC, LOC100506207, SLC35B3
chr6:16,816,780-17,257,002	440222	p22.3	CN Gain	2	0	10	11.6668	2	ATXN1, STMND1
chr6:22,321,275-23,430,669	1109394	p22.3	CN Gain	2	0	10	3.89771	2	HDGFL1, PRL
chr6:29,024,110-29,635,527	611417	p22.1	CN Gain	16	0	10	27.8141	16	LOC100129636, LOC100507362, MAS1L, OR10C1, OR11A1, OR12D2, OR12D3, OR14J1, OR2B3, OR2H1, OR2J2, OR2J3, OR2W1, OR5V1, UBD, ZNF311
chr6:30,238,931-30,419,244	180313	p21.33	CN Gain	7	0	10	0.867381	7	HCG17, HCG18, HLA-L, TRIM15, TRIM26, TRIM39, TRIM39-RPP21
chr6:34,320,803-35,237,221	916418	p21.31	CN Loss	13	0	10	38.0645	13	ANKS1A, C6orf1, C6orf106, HMGA1, NUDT3, PACSIN1, RPS10, RPS10-NUDT3, SNRPC, SPDEF, TAF11, TCP11, UHRF1BP1
chr6:99,775,985-105,335,828	5559843	q16.2 - q21	CN Loss	13	0	10	35.1678	13	ASCC3, CCNC, COQ3, FAXC, GRIK2, HACE1, LOC728012, MCHR2, PNISR, PRDM13, SIM1, TSTD3, USP45
chr6:116,383,001-116,853,605	470604	q22.1	CN Gain	7	0	10	0.22588	7	COL10A1, DSE, FRK, NT5DC1, TPI1P3, TSPYL1, TSPYL4
chr7:39,957,571-40,021,385	63814	p14.1	CN Loss	1	0	10	4.67922	1	CDK13
chr7:100,646,532-100,966,859	320327	q22.1	CN Loss	6	0	10	100	6	CLDN15, EMID2, FIS1, PLOD3, RABL5, ZNHIT1
chr8:42,691,388-43,175,310	483922	p11.21	CN Gain	9	0	10	32.2932	9	CHRNA6, CHRNB3, FNTA, HGSNAT, HOOK3, MIR4469, RNF170, SGK196, THAP1
chr9:32,526,615-32,998,562	471947	p21.1 - p13.3	CN Loss	6	0	10	22.3445	6	APTX, LOC100129250, NDUFB6, TAF1L, TMEM215, TOPORS
chr9:33,031,951-33,196,943	164992	p13.3	CN Loss	2	0	10	0.196373	2	B4GALT1, SMU1
chr9:35,017,884-35,889,571	871687	p13.3	CN Gain	31	0	10	23.2627	31	ARHGEF39, ATP8B5P, C9orf131, CA9, CCDC107, CD72, CREB3, FAM166B, FAM214B, FAM221B, FANCG, FP588, GBA2, HINT2, MIR4667, MSMP, NPR2, OR13J1, PIGO, RGP1, RMRP, RUSC2, SIT1, SPAG8, STOML2, TESK1, TLN1, TMEM8B, TPM2, UNC13B, VCP
chr9:36,171,680-37,003,390	831710	p13.3 - p13.2	CN Loss	8	0	10	41.0285	8	CLTA, GNE, MELK, MIR4475, MIR4476, MIR4540, PAX5, RNF38
chr9:117,504,942-118,100,804	595862	q33.1	CN Gain	2	0	10	5.96296	2	LINC00474, PAPPA
chr9:116,127,746-120,675,940	4548194	q32 - q33.1	CN Loss	18	0	10	18.4754	18	AKNA, ASTN2, ATP6V1G1, C9orf91, DEC1, DFNB31, LINC00474, LOC100128505, LOC100505478, ORM1, ORM2, PAPPA, SNORA70C, TLR4, TNC, TNFSF15, TNFSF8, TRIM32
chr9:124,488,128-124,701,924	213796	q33.2	CN Loss	7	0	10	12.6859	7	OR1K1, OR1L4, OR1L6, OR5C1, PDCL, RC3H2, SNORD90
chr9:129,101,717-129,439,216	337499	q33.3 - q34.11	CN Loss	8	0	10	3.04356	8	FAM129B, GARNL3, LRSAM1, RPL12, SLC2A8, SNORA65, STXBP1, ZNF79
chr10:67,530,236-68,975,747	1445511	q21.3	CN Gain	2	0	10	63.8039	2	CTNNA3, LRRTM3
chr10:69,519,684-70,099,829	580145	q21.3	CN Gain	8	0	10	1.81558	8	ATOH7, DNA2, HNRNPH3, MYPN, PBLD, RUFY2, SLC25A16, TET1
chr10:75,373,085-76,514,565	1141480	q22.2	CN Loss	5	0	10	38.9933	5	ADK, AP3M1, DUPD1, KAT6B, VCL
chr10:79,515,497-80,780,861	1265364	q22.3	CN Gain	5	0	10	39.4332	5	LINC00595, LOC100132987, LOC283050, PPIF, ZMIZ1
chr10:81,983,559-82,251,823	268264	q22.3 - q23.1	CN Gain	5	0	10	41.64	5	DYDC1, DYDC2, FAM213A, MAT1A, TSPAN14
chr10:122,643,351-123,609,512	966161	q26.12 - q26.13	CN Gain	4	0	10	31.7074	4	ATE1, FGFR2, MIR5694, WDR11
chr10:124,053,242-124,324,024	270782	q26.13	CN Gain	6	0	10	51.7959	6	ARMS2, BTBD16, DMBT1, HTRA1, MIR3941, PLEKHA1
chr11:10,270,976-13,259,588	2988612	p15.4 - p15.2	CN Gain	26	0	10	21.2711	26	ADM, AMPD3, ARNTL, CSNK2A1P, CTR9, DKK3, EIF4G2, GALNTL4, LOC100506305, LOC729013, LYVE1, MICAL2, MICALCL, MIR4299, MIR4485, MRVI1, MRVI1-AS1, MTRNR2L8, PARVA, RASSF10, RNF141, SBF2, SNORD97, TEAD1, USP47, ZBED5
chr11:14,327,239-14,853,090	525851	p15.2	CN Loss	4	0	10	7.23608	4	COPB1, PDE3B, PSMA1, RRAS2
chr11:18,253,826-18,549,703	295877	p15.1	CN Loss	7	0	10	11.9303	7	GTF2H1, HPS5, LDHA, LDHAL6A, LDHC, TSG101, UEVLD
chr11:43,998,745-46,229,250	2230505	p11.2	CN Gain	20	0	10	11.3615	20	ACCS, ACCSL, ALX4, C11orf94, CD82, CHST1, CRY2, DKFZp779M0652, EXT2, GYLTL1B, LOC100507384, LOC221122, MAPK8IP1, PEX16, PHF21A, PRDM11, SLC35C1, SYT13, TP53I11, TSPAN18
chr11:62,142,493-62,397,639	255146	q12.3	CN Loss	32	0	10	80.2866	32	B3GAT3, BSCL2, C11orf48, C11orf83, GANAB, GNG3, HNRNPUL2, HNRNPUL2-BSCL2, INTS5, LRRN4CL, METTL12, NXF1, POLR2G, SLC3A2, SNHG1, SNORA57, SNORD22, SNORD25, SNORD26, SNORD27, SNORD28, SNORD29, SNORD30, SNORD31, STX5, TAF6L, TMEM179B, TMEM223, TTC9C, UBXN1, WDR74, ZBTB3
chr11:70,130,248-70,284,811	154563	q13.3	CN Gain	2	0	10	12.8304	2	SHANK2, SHANK2-AS1
chr11:74,511,564-75,553,727	1042163	q13.4 - q13.5	CN Gain	15	1	10	3.71765	15	ARRB1, DGAT2, GDPD5, KLHL35, LOC283214, MAP6, MIR326, MOGAT2, RPS3, SERPINH1, SLCO2B1, SNORD15A, SNORD15B, TPBGL, UVRAG
chr11:76,645,947-76,879,502	233555	q13.5 - q14.1	CN Gain	2	0	10	0	2	GDPD4, PAK1
chr11:82,696,827-85,172,000	2475173	q14.1	CN Gain	6	0	10	47.4484	6	CCDC89, CREBZF, DLG2, SYTL2, TMEM126A, TMEM126B
chr11:86,975,347-90,269,147	3293800	q14.2 - q14.3	CN Gain	22	1	10	54.2697	19	CHORDC1, CTSC, FOLH1B, GRM5, GRM5-AS1, MIR4490, NAALAD2, NOX4, RAB38, TRIM49, TRIM49C, TRIM49DP, TRIM49L1, TRIM53AP, TRIM64, TRIM64B, TRIM77P, TYR, UBTFL1
chr11:99,763,495-102,588,920	2825425	q22.1 - q22.3	CN Gain	26	0	10	10.1549	26	ANGPTL5, ARHGAP42, BIRC2, BIRC3, C11orf70, DCUN1D5, DYNC2H1, KIAA1377, LOC101054525, MIR3920, MIR548G, MMP1, MMP10, MMP12, MMP13, MMP20, MMP27, MMP3, MMP7, MMP8, PGR, TMEM123, TMEM133, TRPC6, WTAPP1, YAP1
chr11:103,396,050-105,391,670	1995620	q22.3	CN Gain	12	0	10	71.6496	12	CARD16, CARD17, CARD18, CASP1, CASP12, CASP4, CASP5, DDI1, GRIA4, LOC643733, MSANTD4, PDGFD
chr11:107,222,698-107,857,968	635270	q22.3	CN Loss	8	0	10	41.247	8	ACAT1, ATM, C11orf65, CUL5, KDELC2, NPAT, RAB39A, SLC35F2
chr11:108,501,549-109,904,218	1402669	q22.3	CN Loss	4	0	10	1.82188	4	C11orf87, FDX1, RDX, ZC3H12C
chr11:109,904,218-111,398,791	1494573	q22.3 - q23.1	CN Gain	22	2	10	4.85443	22	ALG9, ARHGAP20, BTG4, C11orf1, C11orf52, C11orf53, C11orf88, C11orf92, C11orf93, CRYAB, DIXDC1, FDXACB1, HSPB2, HSPB2-C11orf52, LAYN, LOC100132078, MIR34B, MIR34C, MIR4491, POU2AF1, PPP2R1B, SIK2
chr11:113,776,985-114,885,396	1108411	q23.2	CN Gain	6	0	10	25.2054	6	CADM1, NXPE1, NXPE2, NXPE4, RBM7, REXO2
chr11:125,921,191-128,294,471	2373280	q24.2 - q24.3	CN Gain	10	0	10	5.86665	10	C11orf45, ETS1, FLI1, FLI1-AS1, KCNJ1, KCNJ5, KIRREL3, KIRREL3-AS2, KIRREL3-AS3, MIR3167
chr11:129,985,569-133,065,783	3080214	q24.3 - q25	CN Gain	4	0	10	31.9952	4	C11orf44, NTM, OPCML, SNX19
chr12:3,749,513-4,293,538	544025	p13.32	CN Gain	2	0	10	2.75759	2	CCND2, PARP11
chr12:4,439,467-4,552,102	112635	p13.32	CN Gain	2	0	10	0	2	C12orf4, RAD51AP1
chr12:7,147,448-7,530,089	382641	p13.31	CN Gain	8	0	10	5.92305	8	ACSM4, C1RL, C1RL-AS1, CD163, CD163L1, CLSTN3, PEX5, RBP5
chr12:10,404,485-10,952,905	548420	p13.2	CN Gain	18	0	10	31.6744	18	CSDA, KLRAP1, KLRC1, KLRC2, KLRC3, KLRC4, KLRC4-KLRK1, KLRK1, MAGOHB, PRH1, PRH1-PRR4, PRR4, STYK1, TAS2R10, TAS2R13, TAS2R7, TAS2R8, TAS2R9
chr12:19,734,014-24,906,529	5172515	p12.3 - p12.1	CN Gain	24	1	10	42.8	24	ABCC9, BCAT1, C12orf39, C2CD5, CMAS, ETNK1, GOLT1B, GYS2, IAPP, KCNJ8, LDHB, LINC00477, LOC100506393, MIR920, PDE3A, PYROXD1, RECQL, SLCO1A2, SLCO1B1, SLCO1B3, SLCO1B7, SLCO1C1, SOX5, ST8SIA1
chr12:27,429,675-30,691,141	3261466	p11.23 - p11.21	CN Gain	15	0	10	28.891	15	ARNTL2, C12orf70, CCDC91, ERGIC2, FAR2, IPO8, KLHDC5, LOC101055625, MANSC4, MRPS35, OVCH1, PPFIBP1, PTHLH, REP15, TMTC1
chr12:31,401,374-32,572,563	1171189	p11.21	CN Loss	9	0	10	64.8497	9	AMN1, BICD1, DENND5B, DENND5B-AS1, FGD4, H3F3C, KIAA1551, METTL20, RNU6-78
chr12:50,529,541-51,500,599	971058	q13.13	CN Gain	31	0	10	45.2262	31	ACVR1B, ACVRL1, ANKRD33, C12orf44, GRASP, KRT1, KRT2, KRT3, KRT4, KRT5, KRT6A, KRT6B, KRT6C, KRT7, KRT71, KRT72, KRT73, KRT74, KRT75, KRT76, KRT77, KRT80, KRT81, KRT82, KRT83, KRT84, KRT85, KRT86, LINC00592, LOC283403, NR4A1
chr12:63,535,690-64,820,300	1284610	q14.3	CN Gain	9	0	10	7.26656	9	FLJ41278, HMGA2, LEMD3, LLPH, MSRB3, RPSAP52, TBC1D30, TMBIM4, WIF1
chr12:108,722,477-109,623,557	901080	q24.11	CN Loss	18	0	10	3.19272	18	ANAPC7, ANKRD13A, ARPC3, ATP2A2, C12orf76, FAM216A, GIT2, GLTP, GPN3, HVCN1, IFT81, MIR4497, PPTC7, RAD9B, TCHP, TCTN1, TRPV4, VPS29
chr14:30,450,100-30,920,961	470861	q12	CN Loss	5	1	10	100	5	AP4S1, HEATR5A, HECTD1, MIR624, STRN3
chr14:34,312,923-34,941,559	628636	q13.2	CN Loss	8	0	10	40.3663	8	BAZ1A, FAM177A1, IGBP1P1, KIAA0391, NFKBIA, PPP2R3C, PSMA6, SRP54
chr14:60,267,475-60,896,649	629174	q23.1	CN Loss	5	0	10	0.701714	5	MNAT1, PRKCH, SLC38A6, TMEM30B, TRMT5
chr14:63,015,186-64,848,277	1833091	q23.2 - q23.3	CN Loss	22	1	10	11.8626	22	AKAP5, CHURC1, CHURC1-FNTB, ESR2, FNTB, GPX2, HSPA2, LOC100506321, MAX, MIR4706, MTHFD1, PLEKHG3, PPP1R36, PPP2R5E, RAB15, SGPP1, SPTB, SYNE2, TEX21P, WDR89, ZBTB1, ZBTB25
chr14:80,782,290-81,998,935	1216645	q31.1	CN Loss	2	0	10	9.54905	2	SEL1L, STON2
chr14:85,267,280-86,818,640	1551360	q31.3	CN Loss	1	0	10	36.9588	1	LOC283585
chr15:68,665,747-70,616,124	1950377	q23 - q24.1	CN Loss	17	0	10	45.0624	17	ARIH1, CELF6, CT62, GRAMD2, HEXA, HEXA-AS1, LARP6, LRRC49, MYO9A, NR2E3, PARP6, PKM, SENP8, THAP10, THSD4, TMEM202, UACA
chr15:76,621,671-76,958,132	336461	q25.1	CN Loss	7	0	10	34.95	7	ADAMTS7, CHRNA3, CHRNA5, CHRNB4, LOC646938, MORF4L1, PSMA4
chr15:95,193,679-95,619,677	425998	q26.2	CN Loss	0	0	10	26.0501	0
chr15:97,086,695-100,338,915	3252220	q26.3	CN Loss	33	1	10	65.3005	33	ADAMTS17, ALDH1A3, ASB7, CERS3, CHSY1, DDX11L9, DNM1P46, FAM138E, FLJ42289, HSP90B2P, IGF1R, LINS, LOC100288778, LOC100507472, LRRC28, LRRK1, LYSMD4, MEF2A, MIR4714, OR4F13P, OR4F15, OR4F4, OR4F6, PCSK6, PGPEP1L, PRKXP1, SNRPA1, SYNM, TARSL2, TM2D3, TTC23, VIMP, WASH3P
chr16:0-82,918	82918	p13.3	CN Gain	7	0	10	99.9988	7	DDX11L10, LOC100288778, MPG, NPRL3, POLR3K, RHBDF1, SNRNP25
chr16:286,328-463,336	177008	p13.3	CN Loss	7	0	10	100	7	AXIN1, DECR2, LOC100134368, MRPL28, NME4, RAB11FIP3, TMEM8A
chr16:603,271-681,064	77793	p13.3	CN Gain	10	0	10	100	10	C16orf13, FAM195A, JMJD8, RAB40C, RHBDL1, RHOT2, STUB1, WDR24, WDR90, WFIKKN1
chr16:2,697,985-2,914,277	216292	p13.3	CN Gain	13	0	10	84.6823	13	FLYWCH1, FLYWCH2, KCTD5, PRSS21, PRSS22, PRSS27, PRSS30P, PRSS33, PRSS41, SRRM2, SRRM2-AS1, TCEB2, ZG16B
chr16:28,753,584-29,887,546	1133962	p11.2	CN Loss	42	0	10	90.3644	42	ASPHD1, ATP2A1, ATXN2L, BOLA2, BOLA2B, C16orf54, CD19, CDIPT, KCTD13, KIF22, LAT, LOC100289092, LOC388242, LOC440354, LOC440356, LOC606724, LOC613038, MAZ, MIR4517, MIR4721, MVP, NFATC2IP, PAGR1, PRRT2, QPRT, RABEP2, RRN3P2, SEZ6L2, SH2B1, SLC7A5P1, SLX1A, SLX1A-SULT1A3, SLX1B, SLX1B-SULT1A4, SNX29P2, SPN, SPNS1, SULT1A3, SULT1A4, TMEM219, TUFM, ZG16
chr16:34,059,589-34,847,384	787795	p11.2 - p11.1	CN Loss	6	0	10	100	6	FLJ26245, LOC100130700, LOC146481, LOC283914, RNA5SP411, UBE2MP1
chr16:51,524,004-52,077,253	553249	q12.2	CN Loss	3	0	10	37.1366	3	CHD9, LOC643802, RBL2
chr17:34,510,030-34,800,507	290477	q12	CN Gain	6	0	10	53.701	6	ARL5C, CACNB1, FBXL20, PLXDC1, RPL19, STAC2
chr17:35,357,862-35,532,961	175099	q12 - q21.1	CN Gain	8	0	10	8.43066	8	CSF3, GSDMA, MED24, MSL1, NR1D1, PSMD3, SNORD124, THRA
chr17:36,881,406-36,948,671	67265	q21.2	CN Gain	5	0	10	100	5	KRT13, KRT15, KRT19, KRT35, KRT36
chr17:37,248,993-37,364,796	115803	q21.2	CN Loss	4	0	10	26.8603	4	ACLY, KLHL10, KLHL11, TTC25
chr17:38,232,916-38,833,238	600322	q21.31	CN Loss	21	0	10	59.2767	21	AARSD1, AOC2, AOC3, AOC4, ARL4D, BRCA1, G6PC, IFI35, LINC00671, LOC100130581, NBR1, NBR2, PSME3, PTGES3L, PTGES3L-AARSD1, RND2, RPL27, RUNDC1, TMEM106A, TMEM106A-AS1, VAT1
chr17:39,796,494-40,156,061	359567	q21.31	CN Loss	7	0	10	31.9623	7	C17orf104, CCDC43, DBF4B, FAM171A2, FZD2, GPATCH8, ITGA2B
chr17:55,837,737-55,868,207	30470	q23.2	CN Gain	1	0	10	0	1	C17orf64
chr17:57,859,285-58,358,143	498858	q23.2	CN Loss	5	0	10	23.6815	5	MARCH10, METTL2A, MIR548W, MRC2, TLK2
chr17:59,131,118-59,234,818	103700	q23.3	CN Loss	5	0	10	0.154291	5	CCDC47, DDX42, LIMD2, LOC729683, STRADA
chr17:70,157,153-70,494,896	337743	q25.1	CN Gain	13	0	10	29.7803	13	CD300LF, FADS6, FDXR, GRIN2C, HID1, MIR3615, NAT9, OTOP2, OTOP3, RAB37, SLC9A3R1, TMEM104, USH1G
chr17:76,763,881-76,938,533	174652	q25.3	CN Loss	7	0	10	100	7	AATK-AS1, AZI1, C17orf89, ENTHD2, LINC00482, SLC38A10, TMEM105
chr18:0-846,102	846102	p11.32	CN Loss	10	0	10	45.4081	10	C18orf56, CETN1, CLUL1, COLEC12, ENOSF1, ROCK1P1, THOC1, TYMS, USP14, YES1
chr18:1,714,497-4,522,585	2808088	p11.32 - p11.31	CN Gain	15	0	10	34.4176	15	CBX3P2, DLGAP1, DLGAP1-AS1, DLGAP1-AS3, DLGAP1-AS5, EMILIN2, LOC727896, LPIN2, METTL4, MYL12A, MYL12B, MYOM1, NDC80, SMCHD1, TGIF1
chr18:5,656,963-6,743,946	1086983	p11.31	CN Loss	6	0	10	11.5283	6	L3MBTL4, LOC100130480, LOC645355, MIR3976, MIR4317, TMEM200C
chr18:25,885,030-28,415,718	2530688	q12.1	CN Gain	18	1	10	31.7193	18	B4GALT6, DSC1, DSC2, DSC3, DSG1, DSG2, DSG3, DSG4, GAREM, LOC100652770, MEP1B, MIR302F, RNF125, RNF138, SLC25A52, TRAPPC8, TTR, WBP11P1
chr19:43,631,265-43,743,934	112669	q13.2	CN Loss	1	0	10	0.500581	1	RYR1
chr19:44,136,106-44,497,839	361733	q13.2	CN Loss	10	0	10	0.590767	10	FBXO17, FBXO27, IFNL1, IFNL2, IFNL3, LRFN1, NCCRP1, PAK4, PAPL, SYCN
chr19:45,493,077-45,704,559	211482	q13.2	CN Loss	8	0	10	18.272	8	BLVRB, C19orf47, HIPK4, PLD3, PRX, SERTAD1, SERTAD3, SPTBN4
chr19:45,704,559-45,896,933	192374	q13.2	CN Gain	5	0	10	14.1043	5	ADCK4, LTBP4, NUMBL, SHKBP1, SPTBN4
chr19:55,631,449-55,992,487	361038	q13.33	CN Loss	13	0	10	48.4445	13	ACPT, ASPDH, C19orf81, CLEC11A, EMC10, FAM71E1, GPR32, JOSD2, LRRC4B, MYBPC2, SHANK1, SNAR-F, SYT3
chr19:55,992,487-56,367,944	375457	q13.33	CN Gain	25	0	10	26.2198	25	C19orf48, CTU1, KLK1, KLK10, KLK11, KLK12, KLK13, KLK14, KLK15, KLK2, KLK3, KLK4, KLK5, KLK6, KLK7, KLK8, KLK9, KLKP1, MGC45922, SIGLEC17P, SIGLEC7, SIGLEC9, SNORD88A, SNORD88B, SNORD88C
chr19:60,105,960-60,200,283	94323	q13.42	CN Loss	3	0	10	59.8041	3	NCR1, NLRP2, NLRP7
chr19:61,038,735-61,321,216	282481	q13.42	CN Loss	6	0	10	17.9237	6	NLRP11, NLRP13, NLRP4, NLRP5, NLRP8, ZNF787
chr22:47,516,882-48,917,700	1400818	q13.32 - q13.33	CN Loss	13	0	10	36.1696	13	ALG12, BRD1, C22orf34, CRELD2, FAM19A5, IL17REL, LOC100128946, LOC90834, MIR4535, MLC1, MOV10L1, PIM3, ZBED4
chrX:53,321,150-54,805,319	1484169	p11.22 - p11.21	CN Loss	15	2	10	100	15	FAM120C, FGD1, GNL3L, HSD17B10, HUWE1, IQSEC2, ITIH6, MIR5684, MIR98, MIRLET7F2, PHF8, RIBC1, SMC1A, TSR2, WNK3
chrX:64,767,754-66,127,240	1359486	q11.1 - q12	CN Gain	5	1	10	28.4137	5	EDA2R, HEPH, MIR223, MSN, VSIG4
chrX:78,461,463-84,024,655	5563192	q21.1	CN Gain	10	1	10	19.3766	10	BRWD3, CYLC1, FAM46D, HDX, HMGN5, ITM2A, POU3F4, RPS6KA6, SH3BGRL, TBX22
chrX:82,985,490-83,699,708	714218	q21.1	CN Loss	3	1	10	24.3629	3	CYLC1, HDX, RPS6KA6
chrX:85,127,124-86,784,389	1657265	q21.2 - q21.31	CN Gain	3	0	10	6.25778	3	CHM, DACH2, KLHL4
chrX:85,536,161-96,616,381	11080220	q21.2 - q21.33	CN Loss	12	1	10	27.9949	12	CPXCR1, DACH2, DIAPH2, FAM133A, KLHL4, LOC643486, MIR548AE1, NAP1L3, PABPC5, PCDH11X, RPA4, TGIF2LX
chrX:88,929,299-99,885,622	10956323	q21.31 - q22.1	CN Gain	15	1	10	37.8484	15	DIAPH2, FAM133A, LOC442459, LOC643486, MIR548AE1, NAP1L3, PABPC5, PCDH11X, PCDH19, RPA4, SRPX2, SYTL4, TGIF2LX, TNMD, TSPAN6
chrY:7,556,512-10,143,912	2587400	p11.2	CN Gain	27	0	10	48.003	16	FAM197Y2, FAM197Y5, RBMY1A3P, RBMY3AP, TSPY1, TSPY3, TSPY4, TSPY8, TTTY11, TTTY12, TTTY16, TTTY18, TTTY19, TTTY20, TTTY8, TTTY8B
chr1:61,886,590-63,738,960	1852370	p31.3	CN Loss	13	0	7.5	14.7496	13	ALG6, ANGPTL3, ATG4C, DOCK7, FOXD3, INADL, ITGB3BP, KANK4, L1TD1, LINC00466, MGC34796, TM2D1, USP1
chr1:67,020,206-67,920,470	900264	p31.3	CN Loss	8	0	7.5	16.8749	8	C1orf141, IL12RB2, IL23R, INSL5, MIER1, SERBP1, SLC35D1, WDR78
chr1:91,989,912-93,596,790	1606878	p22.2 - p22.1	CN Loss	19	0	7.5	23.8016	19	BRDT, BTBD8, C1orf146, CCDC18, DR1, EPHX4, EVI5, FAM69A, GFI1, GLMN, KIAA1107, LOC100131564, MTF2, RPAP2, RPL5, SNORA66, SNORD21, TGFBR3, TMED5
chr1:115,099,349-115,894,931	795582	p13.2	CN Loss	6	0	7.5	100	6	CSDE1, NGF, SIKE1, SYCP1, TSHB, TSPAN2
chr1:153,560,344-154,151,897	591553	q22	CN Loss	15	1	7.5	100	14	ASH1L, ASH1L-AS1, DAP3, GON4L, KIAA0907, MIR555, MSTO1, MSTO2P, POU5F1P4, RIT1, RUSC1, RUSC1-AS1, SYT11, YY1AP1
chr1:164,838,257-165,893,633	1055376	q24.1 - q24.2	CN Gain	11	0	7.5	32.5754	11	CD247, CREG1, DUSP27, FMO9P, GPA33, ILDR2, MAEL, POGK, POU2F1, RCSD1, TADA1
chr1:170,217,643-170,871,266	653623	q24.3	CN Gain	8	2	7.5	0.969672	8	C1orf105, DNM3, DNM3OS, MIR199A2, MIR214, MIR3120, PIGC, SUCO
chr1:181,876,453-183,047,365	1170912	q25.3	CN Gain	7	0	7.5	16.9708	7	APOBEC4, C1orf21, EDEM3, FAM129A, GLT25D2, RGL1, TSEN15
chr1:223,668,709-224,159,811	491102	q42.12	CN Gain	6	0	7.5	25.8637	6	ENAH, EPHX1, LBR, LEFTY1, SRP9, TMEM63A
chr1:230,199,029-232,825,439	2626410	q42.2 - q42.3	CN Gain	15	0	7.5	40.3953	15	COA6, DISC1, IRF2BP2, KCNK1, KIAA1383, KIAA1804, LOC100506795, MIR4427, MIR4671, NTPCR, PCNXL2, SIPA1L2, SLC35F3, TARBP1, TSNAX-DISC1
chr1:234,776,800-237,016,588	2239788	q43	CN Gain	8	0	7.5	45.1147	8	ACTN2, HEATR1, LGALS8, LOC100130331, LOC339535, MTR, RYR2, ZP4
chr2:8,952,451-9,214,816	262365	p25.1	CN Loss	1	0	7.5	38.2463	1	MBOAT2
chr2:10,831,784-11,622,732	790948	p25.1	CN Loss	11	0	7.5	15.5675	11	ATP6V1C2, C2orf50, E2F6, FLJ33534, GREB1, KCNF1, LINC00570, MIR4429, PDIA6, PQLC3, ROCK2
chr2:25,276,687-26,028,351	751664	p23.3	CN Loss	5	1	7.5	93.0365	5	ASXL2, DNMT3A, DTNB, KIF3C, MIR1301
chr2:36,011,302-36,610,076	598774	p22.3 - p22.2	CN Gain	2	0	7.5	84.9062	2	CRIM1, LOC100288911
chr2:39,480,833-40,283,151	802318	p22.1	CN Gain	6	0	7.5	11.48	6	LOC728730, MAP4K3, SLC8A1, SLC8A1-AS1, THUMPD2, TMEM178A
chr2:71,747,368-73,179,819	1432451	p13.3 - p13.2	CN Gain	7	0	7.5	3.77353	7	CYP26B1, DYSF, EMX1, EXOC6B, RAB11FIP5, SFXN5, SPR
chr2:75,110,448-79,563,908	4453460	p13.1 - p12	CN Gain	12	0	7.5	41.0721	12	EVA1A, GCFC2, LRRTM4, MIR5000, MRPL19, REG1A, REG1B, REG1P, REG3A, REG3G, SNAR-H, TACR1
chr2:80,374,196-84,803,686	4429490	p12 - p11.2	CN Gain	6	0	7.5	62.6264	6	CTNNA2, DNAH6, FUNDC2P2, LOC1720, LRRTM1, SUCLG1
chr2:84,870,145-86,127,552	1257407	p11.2	CN Gain	26	0	7.5	12.8495	26	ATOH8, C2orf68, CAPG, DNAH6, ELMOD3, GGCX, GNLY, KCMF1, LOC100630918, LOC284950, LOC90784, MAT2A, POLR1A, RETSAT, RNF181, SFTPB, SH2D6, ST3GAL5, TCF7L1, TGOLN2, TMEM150A, TMSB10, TRABD2A, USP39, VAMP5, VAMP8
chr2:185,249,426-185,960,706	711280	q32.1	CN Loss	1	0	7.5	100	1	ZNF804A
chr3:7,677,088-8,402,268	725180	p26.1	CN Gain	2	0	7.5	6.40489	2	GRM7, LMCD1-AS1
chr3:12,098,012-12,473,122	375110	p25.2 - p25.1	CN Gain	3	0	7.5	97.7924	3	PPARG, SYN2, TIMP4
chr3:14,875,649-15,779,932	904283	p24.3	CN Loss	16	0	7.5	31.4572	16	ANKRD28, BTD, CAPN7, COL6A4P1, COLQ, EAF1, FGD5, FGD5-AS1, HACL1, METTL6, MIR4270, MRPS25, NR2C2, SH3BP5, SH3BP5-AS1, ZFYVE20
chr3:16,515,348-17,135,149	619801	p24.3	CN Gain	4	0	7.5	25.8406	4	DAZL, MIR3714, PLCL2, RFTN1
chr3:37,011,350-37,300,323	288973	p22.2	CN Loss	3	0	7.5	0	3	GOLGA4, LRRFIP2, MLH1
chr3:58,795,929-62,146,621	3350692	p14.2	CN Loss	3	0	7.5	28.2239	3	C3orf67, FHIT, PTPRG
chr3:62,312,242-63,039,234	726992	p14.2	CN Gain	2	0	7.5	11.652	2	CADPS, FEZF2
chr3:97,749,412-102,564,286	4814874	q11.2 - q12.3	CN Gain	36	0	7.5	17.7603	36	ABI3BP, ARL6, CLDND1, CMSS1, COL8A1, CPOX, CRYBG3, DCBLD2, EPHA6, FILIP1L, GABRR3, GPR128, GPR15, IMPG2, LNP1, MINA, MIR3921, NIT2, OR5AC2, OR5H1, OR5H14, OR5H15, OR5H2, OR5H6, OR5K1, OR5K2, OR5K3, OR5K4, SENP7, ST3GAL6, ST3GAL6-AS1, TBC1D23, TFG, TMEM30C, TMEM45A, TOMM70A
chr3:122,788,582-123,609,902	821320	q13.33 - q21.1	CN Gain	13	0	7.5	74.9419	13	ARGFX, CASR, CCDC58, CD86, CSTA, EAF2, FAM162A, FBXO40, GOLGB1, HCLS1, ILDR1, IQCB1, SLC15A2
chr3:124,801,267-125,911,220	1109953	q21.1 - q21.2	CN Gain	6	0	7.5	2.56533	6	CCDC14, KALRN, MIR5002, MYLK, MYLK-AS1, ROPN1
chr3:143,049,035-143,554,594	505559	q23	CN Loss	4	0	7.5	68.7704	4	ATP1B3, GK5, TFDP2, XRN1
chr3:184,741,485-185,218,396	476911	q27.1	CN Loss	7	0	7.5	4.2077	7	ABCC5, ABCC5-AS1, KLHL24, KLHL6, MAP6D1, PARL, YEATS2
chr3:196,067,588-198,151,984	2084396	q29	CN Loss	30	1	7.5	83.5464	30	ACAP2, APOD, C3orf43, CEP19, FBXO45, LOC401109, LRRC33, MIR5692C1, MIR570, MUC20, MUC4, NCBP2, PAK2, PCYT1A, PIGX, PPP1R2, RNF168, SDHAP1, SDHAP2, SENP5, SLC51A, TCTEX1D2, TFRC, TM4SF19, TM4SF19-TCTEX1D2, TNK2, UBXN7, WDR53, XXYLT1, ZDHHC19
chr5:16,656,003-17,193,714	537711	p15.1	CN Loss	3	0	7.5	12.4422	3	FAM134B, LOC285696, MYO10
chr5:18,595,105-21,952,621	3357516	p14.3	CN Loss	3	0	7.5	61.5815	3	CDH12, CDH18, GUSBP1
chr5:31,504,106-31,546,205	42099	p13.3	CN Loss	1	0	7.5	100	1	DROSHA
chr5:43,502,791-46,136,124	2633333	p12 - p11	CN Loss	8	0	7.5	25.1067	8	C5orf28, C5orf34, FGF10, HCN1, LOC100652772, MRPS30, NNT, PAIP1
chr5:135,244,438-136,385,987	1141549	q31.1 - q31.2	CN Loss	11	1	7.5	24.9466	11	FBXL21, IL9, LECT2, LOC389332, SLC25A48, SMAD5, SMAD5-AS1, SPOCK1, TGFBI, TRPC7, VTRNA2-1
chr5:147,129,391-148,638,577	1509186	q32 - q33.1	CN Gain	16	1	7.5	8.05832	16	ABLIM3, ADRB2, AFAP1L1, C5orf46, FBXO38, HTR4, JAKMIP2, SCGB3A2, SH3TC2, SPINK1, SPINK13, SPINK14, SPINK5, SPINK6, SPINK7, SPINK9
chr5:150,824,894-151,409,724	584830	q33.1	CN Gain	6	0	7.5	3.71014	6	ATOX1, FAT2, G3BP1, GLRA1, SLC36A1, SPARC
chr6:17,394,156-17,908,340	514184	p22.3	CN Loss	5	0	7.5	35.5384	5	CAP2, FAM8A1, KIF13A, NUP153, RBM24
chr6:36,086,475-37,091,956	1005481	p21.31 - p21.2	CN Gain	20	0	7.5	5.13416	20	BRPF3, C6orf222, C6orf89, CDKN1A, CPNE5, ETV7, FGD2, KCTD20, MAPK13, MAPK14, MIR3925, MTCH1, PI16, PNPLA1, PPIL1, PXT1, RAB44, SLC26A8, SRSF3, STK38
chr6:67,038,018-68,012,107	974089	q12	CN Loss	0	0	7.5	34.732	0
chr6:73,302,931-80,230,366	6927435	q13 - q14.1	CN Loss	28	0	7.5	27.2193	28	C6orf147, CD109, COL12A1, COX7A2, DDX43, DPPA5, EEF1A1, FILIP1, HMGN3, HTR1B, IMPG1, IRAK1BP1, KCNQ5, KCNQ5-AS1, KHDC1, KHDC1L, KHDC3L, LOC100288198, LOC100506804, MB21D1, MIR4282, MTO1, MYO6, OOEP, PHIP, SENP6, SLC17A5, TMEM30A
chr6:85,392,706-87,648,955	2256249	q14.3 - q15	CN Loss	8	0	7.5	12.3721	8	MIR548AD, NT5E, SNHG5, SNORD50A, SNORD50B, SNX14, SYNCRIP, TBX18
chr6:108,633,507-109,050,435	416928	q21	CN Loss	3	0	7.5	34.6206	3	FOXO3, LACE1, SNX3
chr6:108,605,672-111,862,918	3257246	q21	CN Gain	30	0	7.5	18.0971	30	AKD1, AMD1, ARMC2, CCDC162P, CD164, CDC40, CDK19, CEP57L1, DDO, FIG4, FOXO3, GPR6, GSTM2P1, GTF3C6, KIAA1919, LACE1, LINC00222, METTL24, MICAL1, NR2E1, PPIL6, REV3L, RPF2, SESN1, SLC16A10, SLC22A16, SMPD2, SNX3, WASF1, ZBTB24
chr6:114,512,153-117,272,876	2760723	q22.1 - q22.2	CN Loss	17	0	7.5	54.3194	17	BET3L, COL10A1, DSE, FAM162B, FAM26D, FAM26E, FAM26F, FRK, GPRC6A, KPNA5, NT5DC1, RSPH4A, RWDD1, TPI1P3, TSPYL1, TSPYL4, ZUFSP
chr6:120,990,193-122,022,378	1032185	q22.31	CN Loss	2	0	7.5	11.8725	2	C6orf170, GJA1
chr6:132,312,255-133,549,460	1237205	q23.2	CN Gain	20	0	7.5	15.5205	20	CTGF, LINC00326, LOC100507254, MOXD1, RPS12, SLC18B1, SNORA33, SNORD100, SNORD101, STX7, TAAR1, TAAR2, TAAR3, TAAR5, TAAR6, TAAR8, TAAR9, VNN1, VNN2, VNN3
chr6:137,758,536-138,426,009	667473	q23.3	CN Gain	3	0	7.5	11.5855	3	LOC100130476, OLIG3, TNFAIP3
chr6:149,967,229-150,123,668	156439	q25.1	CN Loss	4	0	7.5	32.6996	4	KATNA1, LATS1, NUP43, PCMT1
chr6:165,682,119-166,820,527	1138408	q27	CN Gain	10	0	7.5	27.3858	10	LINC00473, LINC00602, LOC100289495, MPC1, PDE10A, PRR18, RPS6KA2, RPS6KA2-IT1, SFT2D1, T
chr7:5,796,383-6,402,260	605877	p22.1	CN Loss	13	0	7.5	100	13	AIMP2, ANKRD61, CCZ1, CYTH3, EIF2AK1, FAM220A, OCM, PMS2, RAC1, RSPH10B, RSPH10B2, USP42, ZNF815P
chr8:22,163,280-22,421,954	258674	p21.3	CN Loss	4	0	7.5	100	4	PIWIL2, POLR3D, PPP3CC, SLC39A14
chr8:47,062,121-49,264,260	2202139	q11.1 - q11.21	CN Loss	7	0	7.5	59.3145	7	CEBPD, KIAA0146, LINC00293, LOC100287846, MCM4, PRKDC, UBE2V2
chr8:63,938,670-65,886,278	1947608	q12.3	CN Loss	11	1	7.5	18.4981	11	BHLHE22, CYP7B1, GGH, LOC100130155, LOC286184, LOC401463, MIR124-2, NKAIN3, TTPA, UG0898H09, YTHDF3
chr8:67,525,943-68,479,412	953469	q13.1 - q13.2	CN Loss	16	0	7.5	17.2125	16	ADHFE1, ARFGEF1, C8orf44, C8orf44-SGK3, C8orf46, COPS5, CSPP1, MCMDC2, MYBL1, PPP1R42, PTTG3P, SGK3, SNHG6, SNORD87, TCF24, VCPIP1
chr9:27,340,562-28,356,496	1015934	p21.2 - p21.1	CN Gain	4	0	7.5	26.1056	4	C9orf72, IFNK, LINGO2, MOB3B
chr9:70,091,642-74,149,686	4058044	q13 - q21.13	CN Loss	28	1	7.5	24.8515	28	APBA1, BANCR, C9orf135, C9orf57, C9orf85, CBWD3, FAM108B1, FAM122A, FAM189A2, FOXD4L3, FXN, GDA, KLF9, LOC100507244, LOC100507299, LOC494558, MAMDC2, MIR204, PGM5, PGM5-AS1, PIP5K1B, PRKACG, PTAR1, SMC5, TJP2, TMEM2, TMEM252, TRPM3
chr9:80,732,209-85,282,185	4549976	q21.31 - q21.32	CN Gain	8	0	7.5	38.3373	8	FRMD3, RASEF, SPATA31D1, SPATA31D3, SPATA31D4, SPATA31D5P, TLE1, TLE4
chr9:85,792,652-88,197,950	2405298	q21.32 - q21.33	CN Gain	10	0	7.5	82.5094	10	AGTPBP1, C9orf153, GOLM1, ISCA1, LOC389765, NAA35, NTRK2, RMI1, SLC28A3, ZCCHC6
chr9:90,723,366-93,190,094	2466728	q22.1 - q22.31	CN Gain	17	0	7.5	27.5167	17	AUH, C9orf47, CKS2, DIRAS2, GADD45G, LOC100129316, LOC286370, LOC340515, MIR3153, MIR3163, MIR4290, S1PR3, SECISBP2, SEMA4D, SHC3, SYK, UNQ6494
chr9:105,362,734-106,637,123	1274389	q31.1	CN Gain	13	0	7.5	13.5763	13	ABCA1, LOC286367, NIPSNAP3A, NIPSNAP3B, OR13C2, OR13C3, OR13C4, OR13C5, OR13C8, OR13C9, OR13D1, OR13F1, SMC2
chr9:107,646,030-110,470,160	2824130	q31.2 - q31.3	CN Gain	3	0	7.5	9.93283	3	KLF4, RAD23B, ZNF462
chr9:134,118,292-134,764,735	646443	q34.13	CN Loss	9	0	7.5	3.71541	9	AK8, BARHL1, C9orf171, C9orf9, DDX31, GTF3C4, SETX, TSC1, TTF1
chr10:74,681,423-75,373,085	691662	q22.2	CN Gain	21	0	7.5	45.0586	21	AGAP5, ANXA7, BMS1P4, C10orf55, CAMK2G, CHCHD1, DNAJC9-AS1, FUT11, GLUD1P3, LOC100507331, MRPS16, MSS51, MYOZ1, NDST2, PLAU, PPP3CB, SEC24C, SYNPO2L, TTC18, USP54, ZSWIM8
chr10:95,860,383-98,002,831	2142448	q23.33 - q24.1	CN Loss	22	0	7.5	11.7748	22	ALDH18A1, BLNK, C10orf129, C10orf131, CC2D2B, CCNJ, CYP2C18, CYP2C19, CYP2C8, CYP2C9, ENTPD1, HELLS, LOC100128054, LOC728558, MIR3157, NOC3L, PDLIM1, PLCE1, SORBS1, TBC1D12, TCTN3, ZNF518A
chr10:119,307,782-121,004,495	1696713	q26.11	CN Gain	13	0	7.5	9.4696	13	CACUL1, CASC2, EIF3A, FAM204A, FAM45A, FAM45B, GRK5, NANOS1, PRDX3, PRLHR, RAB11FIP2, SFXN4, SNORA19
chr10:121,306,437-122,222,050	915613	q26.11 - q26.12	CN Loss	7	0	7.5	14.153	7	BAG3, INPP5F, MCMBP, MIR4682, PPAPDC1A, SEC23IP, TIAL1
chr10:132,465,314-133,719,930	1254616	q26.3	CN Loss	5	0	7.5	39.4317	5	BNIP3, FLJ46300, MIR378C, PPP2R2D, TCERG1L
chr11:488,075-779,526	291451	p15.5	CN Loss	20	1	7.5	100	20	C11orf35, CDHR5, CEND1, DEAF1, DRD4, EPS8L2, HRAS, IRF7, LOC143666, LRRC56, MIR210, MIR210HG, NS3BP, PDDC1, PHRF1, RASSF7, RNH1, SCT, TALDO1, TMEM80
chr11:4,107,910-8,482,645	4374735	p15.4	CN Gain	119	1	7.5	42.619	119	APBB1, ARFIP2, C11orf40, C11orf42, CCKBR, CNGA4, CYB5R2, DCHS1, DNHD1, EIF3F, FAM160A2, GVINP1, HBB, HBBP1, HBD, HBE1, HBG1, HBG2, HPX, ILK, LMO1, LOC100506082, LOC283299, MMP26, MRPL17, NLRP10, NLRP14, OLFML1, OR10A2, OR10A3, OR10A4, OR10A5, OR10A6, OR2AG1, OR2AG2, OR2D2, OR2D3, OR51A2, OR51A4, OR51A7, OR51B2, OR51B4, OR51B5, OR51B6, OR51D1, OR51E1, OR51E2, OR51F1, OR51F2, OR51G1, OR51G2, OR51I1…
chr11:8,818,538-9,565,449	746911	p15.4	CN Loss	17	0	7.5	66.6336	17	AKIP1, ASCL3, C11orf16, DENND5A, IPO7, KRT8P41, LOC644656, MIR5691, NRIP3, SCUBE2, SNORA23, ST5, TMEM41B, TMEM9B, TMEM9B-AS1, WEE1, ZNF143
chr11:16,254,755-16,927,896	673141	p15.1	CN Gain	3	0	7.5	11.4862	3	C11orf58, PLEKHA7, SOX6
chr11:17,367,950-18,136,084	768134	p15.1	CN Gain	9	0	7.5	46.7921	9	ABCC8, KCNC1, MRGPRX3, MYOD1, SAA3P, SAAL1, SERGEF, TPH1, USH1C
chr11:29,511,311-31,060,235	1548924	p14.1 - p13	CN Gain	5	0	7.5	10.3771	5	ARL14EP, DCDC5, FSHB, KCNA4, MPPED2
chr11:47,336,444-47,617,850	281406	p11.2	CN Gain	11	0	7.5	78.53	11	C1QTNF4, CELF1, FAM180B, KBTBD4, MTCH2, NDUFS3, PSMC3, PTPMT1, RAPSN, SLC39A13, SPI1
chr11:54,893,780-55,440,154	546374	q11	CN Loss	14	0	7.5	100	14	OR4C11, OR4C15, OR4C16, OR4C6, OR4P4, OR4S2, OR5D13, OR5D14, OR5D16, OR5D18, OR5L1, OR5L2, OR5W2, TRIM51
chr11:57,377,867-59,009,795	1631928	q12.1	CN Gain	30	0	7.5	32.0034	30	CNTF, DTX4, FAM111A, FAM111B, GLYAT, GLYATL1, GLYATL2, LOC283194, LPXN, MPEG1, OR10Q1, OR10W1, OR1S1, OR1S2, OR4D10, OR4D6, OR5A1, OR5A2, OR5AN1, OR5B12, OR5B17, OR5B2, OR5B21, OR5B3, OR6Q1, OR9I1, OR9Q1, OR9Q2, ZFP91, ZFP91-CNTF
chr11:59,328,145-60,486,405	1158260	q12.1 - q12.2	CN Gain	27	0	7.5	16.3468	27	CCDC86, GIF, LINC00301, MRPL16, MS4A1, MS4A10, MS4A12, MS4A13, MS4A14, MS4A15, MS4A2, MS4A3, MS4A4A, MS4A5, MS4A6A, MS4A6E, MS4A7, MS4A8B, PLAC1L, PRPF19, PTGDR2, SLC15A3, STX3, TCN1, TMEM109, TMEM132A, ZP1
chr11:71,418,836-71,699,687	280851	q13.4	CN Gain	11	0	7.5	29.5171	11	ANAPC15, CLPB, FOLR1, FOLR2, FOLR3, INPPL1, LAMTOR1, LRTOMT, MIR3165, NUMA1, PHOX2A
chr11:93,559,679-95,178,868	1619189	q21	CN Gain	16	1	7.5	6.66766	16	AMOTL1, ANKRD49, CEP57, CWC15, ENDOD1, FAM76B, FOLR4, FUT4, GPR83, KDM4D, KDM4E, LOC643037, MRE11A, PIWIL4, SESN3, SRSF8
chr11:96,723,611-99,763,495	3039884	q22.1	CN Loss	1	0	7.5	42.1778	1	CNTN5
chr11:104,321,751-105,654,343	1332592	q22.3	CN Loss	10	0	7.5	44.7243	10	AASDHPPT, CARD16, CARD17, CARD18, CASP1, CASP4, CASP5, GRIA4, KBTBD3, MSANTD4
chr12:37,052,371-38,094,870	1042499	q12	CN Gain	2	0	7.5	33.1882	2	CPNE8, KIF21A
chr12:44,867,345-45,494,935	627590	q13.11	CN Gain	3	0	7.5	14.923	3	SLC38A1, SLC38A2, SLC38A4
chr12:46,379,508-47,087,929	708421	q13.11	CN Gain	15	0	7.5	58.7416	15	ASB8, C12orf68, COL2A1, ENDOU, H1FNT, HDAC7, OR10AD1, PFKM, RAPGEF3, RPAP3, SENP1, SLC48A1, TMEM106C, VDR, ZNF641
chr12:54,520,137-54,911,708	391571	q13.2	CN Gain	20	0	7.5	20.5827	20	CDK2, DGKA, ERBB3, ESYT1, IKZF4, MMP19, MYL6, MYL6B, NABP2, PA2G4, PMEL, RAB5B, RNF41, RPL41, RPS26, SLC39A5, SMARCC2, SUOX, WIBG, ZC3H10
chr12:68,394,778-70,450,043	2055265	q15 - q21.1	CN Gain	11	0	7.5	35.8542	11	CNOT2, KCNMB4, LGR5, PTPRB, PTPRR, RAB21, RAB3IP, THAP2, TMEM19, TSPAN8, ZFC3H1
chr12:70,693,297-73,988,139	3294842	q21.1	CN Gain	7	0	7.5	32.6777	7	ATXN7L3B, CAPS2, KCNC2, LOC100507377, TPH2, TRHDE, TRHDE-AS1
chr12:91,589,701-92,968,158	1378457	q22	CN Loss	11	0	7.5	17.3804	11	C12orf74, CRADD, EEA1, LOC643339, MRPL42, NUDT4, NUDT4P1, PLEKHG7, SOCS2, SOCS2-AS1, UBE2N
chr12:101,079,780-102,632,552	1552772	q23.2 - q23.3	CN Gain	8	0	7.5	1.12669	8	ASCL1, C12orf42, IGF1, LINC00485, PAH, PARPBP, PMCH, STAB2
chr12:105,250,356-106,000,470	750114	q23.3	CN Loss	9	0	7.5	30.3139	9	C12orf23, CRY1, LOC100287944, LOC100505978, MTERFD3, POLR3B, RFX4, RIC8B, TCP11L2
chr12:129,265,773-129,983,500	717727	q24.33	CN Loss	4	0	7.5	65.0929	4	PIWIL1, RAN, RIMBP2, STX2
chr12:131,950,325-132,349,534	399209	q24.33	CN Loss	7	0	7.5	79.1833	7	CHFR, ZNF10, ZNF140, ZNF26, ZNF268, ZNF605, ZNF84
chr13:18,601,703-21,025,230	2423527	q12.11	CN Loss	25	0	7.5	55.8436	25	ANKRD26P3, CRYL1, EFHA1, GJA3, GJB2, GJB6, IFT88, IL17D, LATS2, LINC00421, MIPEPP3, MIR4499, MPHOSPH8, MRP63, N6AMT2, PSPC1, RNU6-52, SAP18, SKA3, TPTE2, TUBA3C, XPO4, ZDHHC20, ZMYM2, ZMYM5
chr13:97,366,729-99,665,117	2298388	q32.2 - q32.3	CN Loss	19	1	7.5	24.2241	19	CLYBL, DOCK9, FARP1, FKSG29, GPR18, GPR183, IPO5, MIR3170, MIR4306, MIR623, PCCA, RNF113B, SLC15A1, STK24, TM9SF2, UBAC2, UBAC2-AS1, ZIC2, ZIC5
chr13:112,227,463-113,049,764	822301	q34	CN Loss	12	0	7.5	58.6113	12	ATP11A, C13orf35, CUL4A, F10, F7, GRTP1, LAMP1, MCF2L, MCF2L-AS1, PCID2, PROZ, TUBGCP3
chr14:21,580,291-22,344,973	764682	q11.2	CN Gain	4	0	7.5	86.1511	4	ABHD4, DAD1, OXA1L, SLC7A7
chr14:22,814,193-23,272,595	458402	q11.2	CN Gain	19	2	7.5	0.626306	19	AP1G2, BCL2L2, BCL2L2-PABPN1, CMTM5, DHRS2, EFS, HOMEZ, IL25, JPH4, MIR208A, MIR208B, MYH6, MYH7, NGDN, PABPN1, PPP1R3E, SLC22A17, THTPA, ZFHX2
chr14:23,647,413-23,770,897	123484	q12	CN Loss	15	0	7.5	30.9271	15	CHMP4A, DCAF11, EMC9, FITM1, IPO4, IRF9, MDP1, NEDD8, NEDD8-MDP1, PSME1, PSME2, REC8, RNF31, TM9SF1, TSSK4
chr14:23,779,916-26,136,714	2356798	q12	CN Gain	21	0	7.5	18.3593	21	ADCY4, CBLN3, CIDEB, CMA1, CTSG, DHRS1, GZMB, GZMH, KHNYN, LTB4R, LTB4R2, NFATC4, NOP9, NOVA1, NYNRIN, RABGGTA, RIPK3, SDR39U1, STXBP6, TGM1, TINF2
chr14:35,848,812-37,872,207	2023395	q13.3 - q21.1	CN Gain	12	0	7.5	8.45366	12	CLEC14A, FOXA1, LOC100129794, MBIP, MIPOL1, MIR4503, NKX2-1, NKX2-8, PAX9, SFTA3, SLC25A21, SSTR1
chr14:44,024,012-48,524,187	4500175	q21.3 - q22.1	CN Loss	13	0	7.5	58.9462	13	C14orf28, FAM179B, FANCM, FKBP3, FSCB, KLHL28, LINC00648, MDGA2, MIR548Y, MIS18BP1, PRPF39, RPL10L, SNORD127
chr14:54,510,704-58,059,933	3549229	q22.3 - q23.1	CN Loss	29	0	7.5	10.5729	29	ACTR10, AP5M1, ARID4A, ATG14, C14orf101, C14orf105, C14orf37, DLGAP5, EXOC5, FBXO34, FLJ31306, KIAA0586, KTN1, KTN1-AS1, LGALS3, LINC00520, MAPK1IP1L, NAA30, OTX2, OTX2-AS1, PELI2, PSMA3, RPL13AP3, SLC35F4, SOCS4, TBPL2, TIMM9, TOMM20L, WDHD1
chr14:93,688,056-94,155,540	467484	q32.13	CN Gain	10	0	7.5	12.6792	10	PPP4R4, SERPINA1, SERPINA10, SERPINA11, SERPINA12, SERPINA3, SERPINA4, SERPINA5, SERPINA6, SERPINA9
chr15:70,714,040-71,064,586	350546	q24.1	CN Gain	5	0	7.5	56.0648	5	ADPGK, ADPGK-AS1, BBS4, GOLGA6B, HIGD2B
chr15:71,208,241-74,261,173	3052932	q24.1 - q24.2	CN Gain	60	1	7.5	50.8127	60	ARID3B, C15orf27, C15orf39, C15orf59, C15orf60, CCDC33, CD276, CLK3, COMMD4, COX5A, CPLX3, CSK, CSPG4, CYP11A1, CYP1A1, CYP1A2, DNM1P35, EDC3, FAM219B, FBXO22, FBXO22-AS1, GOLGA6A, GOLGA6C, GOLGA6D, HCN4, IMP3, ISLR, ISLR2, LMAN1L, LOC283731, LOC440288, LOC729739, LOXL1, LOXL1-AS1, MAN2C1, MIR4313, MIR4513, MIR631, MPI, NEIL1, NEO1, NPTN, NRG4, ODF3L1, PML, PPCDC, PTPN9, RPP25, SCAMP2, SCAMP5, SE…
chr15:78,516,426-79,070,546	554120	q25.1	CN Gain	5	1	7.5	33.7678	5	ARNT2, FAM108C1, KIAA1199, MESDC2, MIR549
chr15:79,070,546-85,815,647	6745101	q25.1 - q25.3	CN Loss	78	1	7.5	48.1519	61	ADAMTSL3, AGBL1, AGSK1, AKAP13, ALPK3, AP3B2, BNC1, BTBD1, C15orf26, C15orf40, CPEB1, DNM1P41, EFTUD1, EFTUD1P1, FAM103A1, FAM154B, FSD2, GOLGA6L10, GOLGA6L4, GOLGA6L5, GOLGA6L9, HDGFRP3, HOMER2, IL16, KLHL25, LOC100505679, LOC100506874, LOC283692, LOC283693, LOC338963, LOC388152, LOC390660, LOC440297, LOC440300, LOC642423, LOC727849, LOC727915, MESDC1, MEX3B, MIR1276, MIR4514, MIR4515, NMB, PDE8…
chr16:1,453,809-2,172,515	718706	p13.3	CN Loss	46	1	7.5	100	46	CASKIN1, CLCN7, CRAMP1L, EME2, FAHD1, GFER, HAGH, HN1L, HS3ST6, IFT140, IGFALS, LINC00254, MAPK8IP3, MEIOB, MIR1225, MIR3177, MIR3180-5, MIR4516, MRPS34, MSRB1, NDUFB10, NME3, NOXO1, NPW, NTHL1, NUBP2, PKD1, PTX4, RAB26, RNF151, RPL3L, RPS2, SLC9A3R2, SNHG9, SNORA10, SNORA64, SNORA78, SNORD60, SPSB3, SYNGR3, TBL3, TELO2, TMEM204, TRAF7, TSC2, ZNF598
chr16:26,578,489-28,452,265	1873776	p12.1 - p11.2	CN Loss	17	0	7.5	40.8008	17	APOBR, C16orf82, CLN3, EIF3C, EIF3CL, FLJ21408, GSG1L, GTF3C1, IL21R, IL21R-AS1, IL27, IL4R, KDM8, KIAA0556, NSMCE1, SBK1, XPO6
chr17:22,200,000-23,025,925	825925	q11.1	CN Gain	5	0	7.5	62.0205	5	KSR1, LGALS9, MIR4522, TBC1D3P5, WSB1
chr17:32,562,514-32,740,918	178404	q12	CN Gain	1	0	7.5	100	1	ACACA
chr17:32,919,172-32,959,402	40230	q12	CN Gain	2	0	7.5	100	2	DUSP14, SYNRG
chr17:37,128,756-37,205,757	77001	q21.2	CN Gain	2	0	7.5	28.0685	2	HAP1, JUP
chr17:44,362,154-44,781,710	419556	q21.32	CN Loss	9	0	7.5	17.5326	9	ABI3, B4GALNT2, FLJ40194, GIP, GNGT2, IGF2BP1, PHOSPHO1, SNF8, ZNF652
chr17:72,775,337-72,944,234	168897	q25.2 - q25.3	CN Gain	2	0	7.5	68.1184	2	MIR4316, SEPT9
chr17:75,911,717-76,901,818	990101	q25.3	CN Gain	21	3	7.5	92.4084	21	AATK, AATK-AS1, AZI1, BAIAP2, BAIAP2-AS1, C17orf89, CHMP6, ENDOV, ENTHD2, LINC00482, LOC100294362, MIR1250, MIR3065, MIR338, MIR4730, MIR657, NPTX1, RNF213, RPTOR, SLC38A10, TMEM105
chr17:76,938,533-77,682,386	743853	q25.3	CN Gain	38	0	7.5	100	38	ACTG1, ALYREF, ANAPC11, ARHGDIA, ARL16, ASPSCR1, BAHCC1, C17orf70, CCDC137, CCDC57, DCXR, DUS1L, FASN, FSCN2, GPS1, HGS, LRRC45, MAFG, MAFG-AS1, MIR3186, MIR4740, MRPL12, MYADML2, NOTUM, NPB, NPLOC4, OXLD1, P4HB, PCYT2, PDE6G, PPP1R27, PYCR1, RAC3, RFNG, SIRT7, SLC25A10, STRA13, TSPAN10
chr19:40,103,332-40,897,185	793853	q13.11 - q13.12	CN Loss	36	0	7.5	29.7957	36	ATP4A, CD22, COX6B1, DMKN, ETV2, FAM187B, FFAR1, FFAR2, FFAR3, FXYD1, FXYD3, FXYD5, FXYD7, GAPDHS, GRAMD1A, HAMP, HAUS5, HPN, KRTDAP, LGI4, LOC100128675, LOC100128682, LOC100506469, LSR, MAG, MIR5196, RBM42, SBSN, SCN1B, TMEM147, UPK1A, UPK1A-AS1, USF2, ZBTB32, ZNF30, ZNF792
chr19:48,604,899-48,959,792	354893	q13.31	CN Loss	15	0	7.5	15.5247	15	CADM4, ETHE1, IRGC, IRGQ, LYPD3, PHLDB3, PINLYP, PLAUR, SMG9, SRRM5, TEX101, XRCC1, ZNF428, ZNF575, ZNF576
chr19:54,767,167-54,949,354	182187	q13.33	CN Gain	12	0	7.5	100	12	ADM5, BCL2L12, CPT1C, IRF3, MIR5088, NOSIP, PRMT1, PRR12, PRRG2, RRAS, SCAF1, TSKS
chr19:62,309,472-62,675,651	366179	q13.43	CN Loss	16	0	7.5	10.015	16	AURKC, DUXA, TRAPPC2P1, USP29, VN1R1, ZIM3, ZNF17, ZNF264, ZNF304, ZNF460, ZNF543, ZNF547, ZNF548, ZNF749, ZNF772, ZNF805
chr20:14,490,091-15,301,442	811351	p12.1	CN Loss	2	0	7.5	61.4357	2	MACROD2, MACROD2-AS1
chrX:7,344,010-8,109,150	765140	p22.31	CN Loss	4	1	7.5	100	4	MIR651, PNPLA4, VCX, VCX2
chrX:13,262,545-14,286,646	1024101	p22.2	CN Loss	8	0	7.5	1.66068	8	EGFL6, GEMIN8, GPM6B, LOC100133123, OFD1, RAB9A, TCEANC, TRAPPC2
chrX:39,960,232-41,628,298	1668066	p11.4	CN Loss	11	0	7.5	88.0597	11	ATP6AP2, CASK, CXorf38, DDX3X, GPR34, GPR82, LOC100132831, MED14, MPC1L, NYX, USP9X
chrX:44,402,776-48,606,670	4203894	p11.3 - p11.23	CN Loss	63	2	7.5	29.9392	59	ARAF, CDK16, CFP, CHST7, CXXC1P1, CXorf31, CXorf36, DUSP21, EBP, ELK1, ERAS, FTSJ1, GATA1, GLOD5, HDAC6, INE1, KDM6A, LOC100133957, MIR221, MIR222, MIR4769, MIR5689, NDUFB11, PCSK1N, PHF16, PORCN, RBM10, RBM3, RGN, RP2, SLC38A5, SLC9A7, SNORA11C, SPACA5, SPACA5B, SSX1, SSX3, SSX4, SSX4B, SSX5, SSX6, SSX9, SUV39H1, SYN1, TBC1D25, TIMP1, UBA1, USP11, UXT, WAS, WDR13, ZNF157, ZNF182, ZNF41, ZNF630, …
chrX:48,943,836-51,433,933	2490097	p11.23 - p11.22	CN Gain	81	7	7.5	17.392	46	AKAP4, BMP15, CACNA1F, CCDC22, CCNB3, CLCN5, DGKK, FOXP3, GAGE1, GAGE10, GAGE12B, GAGE12C, GAGE12D, GAGE12E, GAGE12F, GAGE12G, GAGE12H, GAGE12I, GAGE12J, GAGE13, GAGE2A, GAGE2B, GAGE2C, GAGE2D, GAGE2E, GAGE4, GAGE5, GAGE6, GAGE7, GAGE8, LOC158572, MIR188, MIR362, MIR500A, MIR500B, MIR501, MIR502, MIR532, MIR660, NUDT10, NUDT11, PAGE1, PAGE4, PPP1R3F, SHROOM4, USP27X
chrX:51,928,853-53,791,623	1862770	p11.22	CN Gain	57	2	7.5	65.6468	31	FAM156A, FAM156B, GPR173, HSD17B10, HUWE1, IQSEC2, KDM5C, MAGED4, MAGED4B, MIR5684, MIR98, MIRLET7F2, RIBC1, SMC1A, SNORA11D, SNORA11E, SPANXN5, SSX2, SSX2B, SSX7, SSX8, TSPYL2, XAGE1A, XAGE1B, XAGE1C, XAGE1D, XAGE1E, XAGE2, XAGE2B, XAGE3, XAGE5
chrX:54,988,189-58,068,490	3080301	p11.21 - p11.1	CN Gain	24	0	7.5	45.5053	24	ALAS2, APEX2, FAAH2, FAM104B, FOXR2, KLF8, LOC550643, MAGEH1, MIR4536-1, MTRNR2L10, PAGE2, PAGE2B, PAGE3, PAGE5, PFKFB1, RRAGB, SPIN2A, SPIN2B, SPIN3, UBQLN2, UQCRBP1, USP51, ZXDA, ZXDB
chrX:55,679,796-58,068,490	2388694	p11.21 - p11.1	CN Loss	11	0	7.5	29.7272	11	FAAH2, KLF8, LOC550643, RRAGB, SPIN2A, SPIN2B, SPIN3, UBQLN2, UQCRBP1, ZXDA, ZXDB
chrX:61,848,414-63,192,019	1343605	q11.1	CN Gain	4	1	7.5	42.8159	4	ARHGEF9, LOC92249, MIR1468, SPIN4
chrX:69,601,519-70,216,724	615205	q13.1	CN Loss	4	0	7.5	100	4	DLG3, SLC7A3, SNX12, TEX11
chrX:74,177,507-75,348,783	1171276	q13.3	CN Gain	6	0	7.5	56.4029	6	ABCB7, MAGEE2, PBDC1, TTC3P1, UPRT, ZDHHC15
chrX:100,039,153-100,726,856	687703	q22.1	CN Loss	15	0	7.5	14.6277	15	ARL13A, ARMCX1, ARMCX4, BTK, CENPI, DRP2, GLA, HNRNPH2, RPL36A, RPL36A-HNRNPH2, TAF7L, TIMM8A, TMEM35, TRMT2B, XKRX
chrX:111,951,325-113,628,335	1677010	q23	CN Loss	1	0	7.5	86.701	1	AMOT
chrX:124,132,263-129,369,316	5237053	q25	CN Loss	20	0	7.5	33.8033	20	ACTRT1, AIFM1, APLN, BCORL1, CXorf64, DCAF12L1, DCAF12L2, ELF4, GPR119, LOC100129520, OCRL, RAB33A, RBMX2, SASH3, SLC25A14, SMARCA1, UTP14A, XPNPEP2, ZDHHC9, ZNF280C
chrX:132,221,486-133,910,624	1689138	q26.2 - q26.3	CN Loss	23	12	7.5	3.21187	23	CCDC160, FAM122B, FAM122C, GPC3, GPC4, HPRT1, LINC00629, MGC16121, MIR106A, MIR18B, MIR19B2, MIR20B, MIR363, MIR424, MIR450A1, MIR450A2, MIR450B, MIR503, MIR542, MIR92A2, MOSPD1, PHF6, PLAC1
chrX:135,806,813-138,456,870	2650057	q26.3 - q27.1	CN Loss	8	1	7.5	19.772	8	F9, FGF13, FGF13-AS1, GPR101, LOC158696, MIR504, SRD5A1P1, ZIC3
chrX:139,492,090-146,868,500	7376410	q27.1 - q27.3	CN Loss	58	21	7.5	35.4286	45	CDR1, CXorf51A, CXorf51B, FMR1, FMR1-AS1, LDOC1, MAGEC1, MAGEC2, MAGEC3, MIR320D2, MIR506, MIR507, MIR508, MIR509-1, MIR509-2, MIR509-3, MIR510, MIR514A1, MIR514A2, MIR514A3, MIR514B, MIR888, MIR890, MIR891A, MIR891B, MIR892A, MIR892B, RP1-177G6.2, SLITRK2, SLITRK4, SPANXA1, SPANXA2, SPANXA2-OT1, SPANXB1, SPANXB2, SPANXC, SPANXD, SPANXE, SPANXF1, SPANXN1, SPANXN2, SPANXN3, SPANXN4, TMEM257, UBE2NL
chrX:153,963,550-154,913,754	950204	q28	CN Loss	28	2	7.5	98.8916	18	BRCC3, CLIC2, F8A1, F8A2, F8A3, H2AFB1, H2AFB2, H2AFB3, IL9R, MIR1184-1, MIR1184-2, MIR1184-3, RAB39B, SPRY3, TMLHE, TMLHE-AS1, VAMP7, VBP1
chr1:3,620,335-6,394,879	2774544	p36.32 - p36.31	CN Loss	23	0	5	35.3773	23	ACOT7, AJAP1, C1orf174, CCDC27, CEP104, CHD5, DFFB, GPR153, HES3, ICMT, KCNAB2, LOC100133612, LOC284661, LOC728716, LRRC47, MIR4417, MIR4689, NPHP4, RNF207, RPL22, SMIM1, TP73, TP73-AS1
chr1:10,453,638-11,253,638	800000	p36.22	CN Gain	11	0	5	56.2655	11	ANGPTL7, C1orf127, CASZ1, DFFA, EXOSC10, MASP2, MTOR, MTOR-AS1, PEX14, SRM, TARDBP
chr1:16,137,894-16,256,111	118217	p36.13	CN Gain	6	0	5	36.4279	6	C1orf64, CLCNKA, CLCNKB, HSPB7, SPEN, ZBTB17
chr1:16,646,534-20,002,438	3355904	p36.13	CN Loss	44	1	5	32.3552	42	ACTL8, AKR7A2, AKR7A3, AKR7L, ALDH4A1, ARHGEF10L, ATP13A2, C1orf151-NBL1, CAPZB, CROCC, CROCCP2, CROCCP3, EMC1, ESPNP, HTR6, IFFO2, IGSF21, KLHDC7A, LOC100506730, MFAP2, MINOS1, MIR3675, MIR4695, MRTO4, MST1L, MST1P2, MST1P9, NBL1, NBPF1, NECAP2, PADI1, PADI2, PADI3, PADI4, PADI6, PAX7, PQLC2, RCC2, SDHB, TAS1R2, TMCO4, UBR4
chr1:42,579,359-43,071,883	492524	p34.2	CN Gain	12	0	5	1.3908	12	C1orf50, CCDC23, CCDC30, CLDN19, ERMAP, LEPRE1, LOC100129924, PPCS, PPIH, RIMKLA, YBX1, ZMYND12
chr1:53,397,133-54,853,040	1455907	p32.3	CN Gain	23	0	5	16.2767	23	ACOT11, C1orf123, CDCP2, CPT2, CYB5RL, DIO1, DMRTB1, FAM151A, GLIS1, HSPB11, LDLRAD1, LOC100507564, LRP8, LRRC42, MAGOH, MIR4781, MRPL37, SLC25A3P1, SSBP3, TCEANC2, TMEM48, TMEM59, YIPF1
chr1:81,661,224-84,977,359	3316135	p31.1 - p22.3	CN Gain	12	0	5	30.4708	12	C1orf180, CTBS, DNASE2B, GNG5, LPHN2, MIR548AP, PRKACB, RPF1, SAMD13, SSX2IP, TTLL7, UOX
chr1:86,524,913-87,255,553	730640	p22.3	CN Gain	8	0	5	2.75512	8	CLCA1, CLCA2, CLCA3P, CLCA4, HS2ST1, ODF2L, SEP15, SH3GLB1
chr1:103,708,569-109,402,957	5694388	p21.1 - p13.3	CN Loss	32	0	5	49.0582	26	ACTG1P4, AKNAD1, AMY1A, AMY1B, AMY1C, AMY2A, AMY2B, CLCC1, FAM102B, FNDC7, GPSM2, HENMT1, LOC100129138, MIR548H3, NBPF4, NBPF6, NTNG1, PRMT6, PRPF38B, RNPC3, SLC25A24, SRG7, STXBP3, VAV3, VAV3-AS1, WDR47
chr1:110,260,033-111,530,356	1270323	p13.3	CN Loss	21	0	5	6.4878	21	AHCYL1, ALX3, CD53, CEPT1, CSF1, CYMP, DENND2D, DRAM2, KCNA10, KCNA2, KCNA3, KCNC4, LAMTOR5, LOC440600, LRIF1, PROK1, RBM15, SLC16A4, SLC6A17, STRIP1, UBL4B
chr1:147,458,669-148,055,684	597015	q21.1 - q21.2	CN Loss	9	0	5	100	9	FAM91A2, FCGR1A, FCGR1C, HIST2H2BF, HIST2H3D, LINC00623, LOC388692, PPIAL4A, PPIAL4C
chr1:189,542,963-190,388,106	845143	q31.2	CN Loss	0	0	5	37.2835	0
chr1:199,129,628-199,487,328	357700	q32.1	CN Gain	6	0	5	42.3791	6	ASCL5, C1orf106, CACNA1S, IGFN1, KIF21B, TMEM9
chr1:200,215,276-200,635,630	420354	q32.1	CN Loss	9	0	5	11.7296	9	ARL8A, ELF3, GPR37L1, LGR6, PPP1R12B, PTPN7, PTPRVP, RNPEP, UBE2T
chr1:200,900,338-201,066,123	165785	q32.1	CN Gain	4	0	5	55.1455	4	KDM5B, KDM5B-AS1, LOC641515, SYT2
chr1:201,263,452-201,765,111	501659	q32.1	CN Gain	11	0	5	0.706855	11	ADORA1, BTG2, CHI3L1, CHIT1, FMOD, LOC730227, MYBPH, MYOG, OPTC, PPFIA4, PRELP
chr1:218,765,733-221,197,470	2431737	q41	CN Gain	14	0	5	12.7606	14	AIDA, BROX, C1orf115, C1orf140, DISP1, DUSP10, FAM177B, HHIPL2, HLX, MARC1, MARC2, MARK1, MIA3, TAF1A
chr1:223,734,001-224,368,876	634875	q42.12	CN Loss	10	0	5	14.7431	10	ENAH, EPHX1, H3F3A, H3F3AP4, LEFTY1, LEFTY2, PYCR2, SDE2, SRP9, TMEM63A
chr1:238,769,646-239,417,617	647971	q43	CN Loss	3	0	5	0.780282	3	GREM2, MIR3123, RGS7
chr1:243,088,409-243,509,358	420949	q44	CN Gain	3	0	5	39.7238	3	EFCAB2, HNRNPU, KIF26B
chr1:242,712,450-244,816,672	2104222	q44	CN Loss	11	0	5	52.1566	11	C1orf101, CNST, COX20, DESI2, EFCAB2, HNRNPU, HNRNPU-AS1, KIF26B, LOC255654, SMYD3, TFB2M
chr1:246,162,509-246,809,329	646820	q44	CN Loss	25	0	5	100	25	OR14C36, OR2AK2, OR2G6, OR2L13, OR2L1P, OR2L2, OR2L3, OR2L5, OR2L8, OR2M1P, OR2M2, OR2M3, OR2M4, OR2M5, OR2M7, OR2T1, OR2T12, OR2T2, OR2T29, OR2T3, OR2T33, OR2T34, OR2T4, OR2T5, OR2T6
chr2:36,652,393-37,222,347	569954	p22.2	CN Loss	6	0	5	9.18829	6	CCDC75, EIF2AK2, FEZ2, HEATR5B, STRN, VIT
chr2:36,822,902-38,184,265	1361363	p22.2	CN Gain	14	0	5	29.4996	14	CCDC75, CDC42EP3, CEBPZ, CYP1B1, EIF2AK2, FAM82A1, HEATR5B, LOC100505876, NDUFAF7, PRKD3, QPCT, STRN, SULT6B1, VIT
chr2:38,033,088-38,942,204	909116	p22.2 - p22.1	CN Loss	9	0	5	58.4117	9	ATL2, CYP1B1, CYP1B1-AS1, DHX57, FAM82A1, GALM, GEMIN6, HNRPLL, SRSF7
chr2:43,550,996-44,337,293	786297	p21	CN Loss	8	0	5	45.5823	8	ABCG5, ABCG8, DYNC2LI1, LOC728819, LRPPRC, PLEKHH2, PPM1B, THADA
chr2:44,422,635-46,520,726	2098091	p21	CN Gain	9	0	5	40.735	9	CAMKMT, EPAS1, MIR548AD, PREPL, PRKCE, SIX2, SIX3, SRBD1, UNQ6975
chr2:47,364,140-50,562,209	3198069	p21 - p16.3	CN Loss	14	1	5	11.9446	14	EPCAM, FBXO11, FOXN2, FSHR, GTF2A1L, KCNK12, LHCGR, MIR559, MSH2, MSH6, NRXN1, PPP1R21, STON1, STON1-GTF2A1L
chr2:48,791,241-51,060,333	2269092	p16.3	CN Gain	4	0	5	20.7245	4	FSHR, LHCGR, NRXN1, STON1-GTF2A1L
chr2:55,863,015-60,681,632	4818617	p16.1	CN Gain	11	3	5	76.5703	11	BCL11A, CCDC85A, EFEMP1, FANCL, FLJ30838, MIR216A, MIR216B, MIR217, MIR4432, RNU6-35, VRK2
chr2:86,403,924-87,916,146	1512222	p11.2	CN Gain	23	0	5	75.4707	19	ANAPC1P1, CD8A, CD8B, CHMP3, KDM3A, LINC00152, LOC285074, MIR4435-1, MIR4435-2, MIR4771-1, MIR4771-2, PLGLB1, PLGLB2, REEP1, RGPD1, RGPD2, RMND5A, RNF103, RNF103-CHMP3
chr2:99,850,885-100,684,620	833735	q11.2	CN Gain	5	0	5	31.6425	5	AFF3, CHST10, LONRF2, NMS, PDCL3
chr2:130,548,630-131,566,930	1018300	q21.1	CN Gain	22	0	5	100	19	AMER3, ARHGEF4, CCDC115, CCDC74B, CCDC74B-AS1, CFC1, CFC1B, CYP4F30P, FAM168B, GPR148, IMP4, LOC100216479, LOC646743, MZT2B, POTEF, PTPN18, SMPD4, TISP43, TUBA3E
chr2:201,830,595-202,032,235	201640	q33.1	CN Loss	4	0	5	7.39536	4	ALS2CR12, CASP8, STRADB, TRAK2
chr2:216,764,797-218,718,987	1954190	q35	CN Gain	13	0	5	1.8969	13	CXCR2, CXCR2P1, DIRC3, IGFBP2, IGFBP5, MARCH4, PKI55, RPL37A, RUFY4, SMARCAL1, TNP1, TNS1, XRCC5
chr2:229,444,913-231,110,204	1665291	q36.3 - q37.1	CN Loss	9	0	5	59.7399	9	DNER, FBXO36, PID1, SLC16A14, SP100, SP110, SP140, SP140L, TRIP12
chr2:232,699,490-235,202,412	2502922	q37.1	CN Gain	41	1	5	22.7046	41	ALPI, ALPP, ALPPL2, ARL4C, ATG16L1, C2orf82, CHRND, CHRNG, DGKD, DIS3L2, DNAJB3, ECEL1, ECEL1P2, EFHD1, EIF4E2, GIGYF2, HJURP, INPP5D, KCNJ13, LOC100286922, MIR5001, MSL3P1, NEU2, NGEF, PRSS56, SAG, SCARNA5, SCARNA6, SPP2, TIGD1, TRPM8, UGT1A1, UGT1A10, UGT1A3, UGT1A4, UGT1A5, UGT1A6, UGT1A7, UGT1A8, UGT1A9, USP40
chr2:235,202,412-242,951,149	7748737	q37.1 - q37.3	CN Loss	78	1	5	30.6881	78	AGAP1, AGXT, ANKMY1, ANO7, AQP12A, AQP12B, ASB1, ASB18, ATG4B, BOK, BOK-AS1, C2orf54, CAPN10, COL6A3, COPS8, CXCR7, CXXC11, D2HGDH, DTYMK, DUSP28, ESPNL, FARP2, FLJ43879, GAL3ST2, GBX2, GPC1, GPR35, HDAC4, HDLBP, HES6, ILKAP, ING5, IQCA1, KIF1A, KLHL30, LOC150935, LOC151171, LOC151174, LOC200772, LOC643387, LOC728323, LRRFIP1, MGC16025, MIR149, MIR2467, MIR4269, MIR4440, MIR4441, MIR4786, MLPH, M…
chr3:9,424,235-10,128,835	704600	p25.3	CN Gain	24	0	5	3.95075	24	ARPC4, ARPC4-TTLL3, BRPF1, CAMK1, CIDEC, CIDECP, CPNE9, CRELD1, EMC3, FANCD2, FANCD2OS, IL17RC, IL17RE, JAGN1, LHFPL4, LOC401052, MTMR14, OGG1, PRRT3, PRRT3-AS1, RPUSD3, SETD5, TADA3, TTLL3
chr3:12,473,122-12,840,702	367580	p25.1	CN Loss	6	0	5	100	6	CAND2, LOC100129480, MKRN2, RAF1, TMEM40, TSEN2
chr3:27,626,629-29,401,488	1774859	p24.1	CN Gain	6	0	5	23.8076	6	AZI2, CMC1, EOMES, LINC00693, RBMS3, ZCWPW2
chr3:30,186,588-30,680,482	493894	p24.1	CN Gain	1	0	5	34.1328	1	TGFBR2
chr3:33,748,706-34,915,351	1166645	p22.3	CN Gain	1	0	5	1.54751	1	PDCD6IP
chr3:38,158,009-38,453,954	295945	p22.2	CN Loss	5	0	5	3.23641	5	MYD88, OXSR1, SLC22A13, SLC22A14, XYLB
chr3:69,518,960-71,805,550	2286590	p14.1 - p13	CN Loss	3	1	5	2.08205	3	FOXP1, MIR1284, MITF
chr3:72,960,676-73,778,756	818080	p13	CN Loss	5	0	5	0.571582	5	EBLN2, GXYLT2, PDZRN3, PPP4R2, SHQ1
chr3:84,332,897-88,321,657	3988760	p12.1 - p11.2	CN Loss	13	0	5	16.7718	13	C3orf38, CADM2, CADM2-AS2, CGGBP1, CHMP2B, HTR1F, LOC440970, MIR4795, MIR5688, POU1F1, RNU6-69, VGLL3, ZNF654
chr3:95,088,205-97,922,342	2834137	q11.2	CN Loss	6	0	5	9.24715	6	ARL13B, DHFRL1, LOC255025, NSUN3, PROS1, STX19
chr3:137,227,362-138,235,113	1007751	q22.2 - q22.3	CN Loss	7	0	5	6.16799	7	IL20RB, MSL2, NCK1, PCCB, PPP2R3A, SLC35G2, STAG1
chr3:139,882,756-140,262,313	379557	q22.3	CN Loss	6	0	5	0.477399	6	C3orf72, FOXL2, PIK3CB, PRR23A, PRR23B, PRR23C
chr4:8,522,098-11,185,023	2662925	p16.1 - p15.33	CN Gain	173	2	5	64.2493	35	CLNK, CPZ, DEFB131, DRD5, GPR78, HS3ST1, LOC650293, MIR3138, MIR548I2, MIR572, SLC2A9, TRMT44, USP17L10, USP17L11, USP17L12, USP17L13, USP17L15, USP17L17, USP17L18, USP17L19, USP17L20, USP17L21, USP17L22, USP17L24, USP17L25, USP17L26, USP17L27, USP17L28, USP17L29, USP17L30, USP17L5, USP17L6P, USP17L9P, WDR1, ZNF518B
chr5:0-300,740	300740	p15.33	CN Loss	4	0	5	76.7211	4	CCDC127, LRRC14B, PLEKHG4B, SDHA
chr5:72,325,234-73,575,913	1250679	q13.2 - q13.3	CN Gain	8	0	5	21.521	8	ANKRA2, ARHGEF28, BTF3, FCHO2, FOXD1, TMEM171, TMEM174, UTP15
chr5:126,179,470-127,602,024	1422554	q23.2 - q23.3	CN Gain	8	0	5	14.3403	8	C5orf63, CTXN3, FLJ33630, LMNB1, MARCH3, MEGF10, PRRC1, SLC12A2
chr5:140,433,547-140,572,586	139039	q31.3	CN Gain	13	0	5	100	13	PCDHB10, PCDHB11, PCDHB12, PCDHB16, PCDHB17, PCDHB2, PCDHB3, PCDHB4, PCDHB5, PCDHB6, PCDHB7, PCDHB8, PCDHB9
chr5:141,429,082-142,641,813	1212731	q31.3	CN Loss	6	0	5	3.33009	6	ARHGAP26, ARHGAP26-AS1, FGF1, NDFIP1, NR3C1, SPRY4
chr6:0-323,864	323864	p25.3	CN Gain	1	0	5	98.4558	1	DUSP22
chr6:31,793,045-31,987,987	194942	p21.33 - p21.32	CN Loss	22	0	5	18.7563	22	C2, C6orf25, C6orf48, CLIC1, DDAH2, EHMT2, HSPA1A, HSPA1B, HSPA1L, LSM2, LY6G6C, LY6G6D, MSH5, MSH5-SAPCD1, NEU1, SAPCD1, SLC44A4, SNORD48, SNORD52, VARS, VWA7, ZBTB12
chr6:43,076,816-43,410,581	333765	p21.1	CN Loss	14	0	5	1.20983	14	CRIP3, CUL7, CUL9, DNPH1, KLC4, KLHDC3, MEA1, MRPL2, PPP2R5D, PTK7, RRP36, SLC22A7, SRF, TTBK1
chr6:62,040,890-64,681,480	2640590	q11.1 - q12	CN Gain	5	0	5	55.2144	5	EYS, KHDRBS2, LGSN, PHF3, PTP4A1
chr6:65,906,131-67,038,018	1131887	q12	CN Gain	3	0	5	73.0948	3	EYS, LOC441155, SLC25A51P1
chr6:72,481,647-73,302,931	821284	q13	CN Gain	1	0	5	7.48998	1	RIMS1
chr6:129,740,288-130,560,255	819967	q22.33 - q23.1	CN Loss	5	0	5	25.0032	5	ARHGAP18, L3MBTL3, LAMA2, SAMD3, TMEM244
chr6:132,942,903-135,554,421	2611518	q23.2 - q23.3	CN Loss	25	0	5	26.2609	25	ALDH8A1, EYA4, HBS1L, HMGA1P7, LINC00326, LOC154092, MGC34034, MIR3662, MYB, RPS12, SGK1, SLC18B1, SLC2A12, SNORA33, SNORD100, SNORD101, TAAR1, TAAR2, TAAR3, TAAR5, TBPL1, TCF21, VNN1, VNN2, VNN3
chr6:169,396,546-170,703,968	1307422	q27	CN Loss	12	0	5	52.2481	12	C6orf120, C6orf70, DLL1, FAM120B, LINC00242, LINC00574, LOC154449, MIR4644, PHF10, PSMB1, TCTE3, WDR27
chr7:137,666,753-140,358,262	2691509	q34	CN Loss	29	0	5	20.6781	29	ADCK2, ATP6V0A4, BRAF, C7orf55, C7orf55-LUC7L2, CLEC2L, DENND2A, HIPK2, JHDM1D, KIAA1549, KLRG2, LOC100129148, LOC100134229, LUC7L2, MKRN1, MRPS33, NDUFB2, NDUFB2-AS1, PARP12, RAB19, SLC37A3, SVOPL, TBXAS1, TMEM213, TRIM24, TTC26, UBN2, ZC3HAV1, ZC3HAV1L
chr7:143,644,781-148,926,286	5281505	q35 - q36.1	CN Loss	25	2	5	12.9245	25	ARHGEF5, C7orf33, CNTNAP2, CUL1, EZH2, LOC155060, MIR548AQ, MIR548AR, MIR548F4, MIR548T, NOBOX, OR2A1, OR2A42, PDIA4, RNU6-57, TPK1, ZNF212, ZNF282, ZNF398, ZNF425, ZNF746, ZNF767, ZNF777, ZNF783, ZNF786
chr7:151,042,646-151,980,012	937366	q36.1	CN Loss	8	0	5	32.0953	8	FABP5P3, GALNT11, GALNTL5, LOC100128822, MLL3, PRKAG2, PRKAG2-AS1, XRCC2
chr8:53,618,319-57,548,673	3930354	q11.23 - q12.1	CN Loss	23	0	5	39.37	23	ATP6V1H, CHCHD7, FAM150A, LYN, LYPLA1, MOS, MRPL15, NPBWR1, OPRK1, PENK, PLAG1, RB1CC1, RGS20, RP1, RPS20, SBF1P1, SDR16C5, SNORD54, SOX17, TCEA1, TGS1, TMEM68, XKR4
chr8:85,922,852-88,717,051	2794199	q21.2 - q21.3	CN Loss	20	0	5	70.8639	18	ATP6V0D2, C8orf59, CA1, CA13, CA2, CA3, CNBD1, CNGB3, CPNE3, E2F5, FAM82B, LRRCC1, PSKH2, RALYL, REXO1L1, REXO1L2P, SLC7A13, WWP1
chr8:95,498,349-96,090,833	592484	q22.1	CN Loss	9	0	5	10.241	9	CCNE2, DPY19L4, ESRP1, FSBP, INTS8, KIAA1429, LOC100288748, RAD54B, TP53INP1
chr8:98,756,519-99,366,958	610439	q22.1 - q22.2	CN Loss	9	0	5	19.0666	9	C8orf47, HRSP12, LAPTM4B, MATN2, MTDH, NIPAL2, POP1, RPL30, SNORA72
chr8:99,599,185-101,679,118	2079933	q22.2 - q22.3	CN Loss	14	3	5	44.2063	14	ANKRD46, COX6C, FBXO43, MIR4471, MIR599, MIR875, OSR2, POLR2K, RGS22, RNF19A, SNX31, SPAG1, STK3, VPS13B
chr8:103,474,127-105,674,701	2200574	q22.3	CN Loss	17	1	5	36.7821	17	ATP6V1C1, AZIN1, BAALC, C8orf56, CTHRC1, DCAF13, DCSTAMP, DPYS, FZD6, KLF10, LOC100499183, LRP12, MIR3151, ODF1, RIMS2, SLC25A32, UBR5
chr9:26,547,216-27,237,001	689785	p21.2	CN Gain	6	0	5	49.0014	6	CAAP1, IFT74, LINC00032, LRRC19, PLAA, TEK
chr9:33,365,545-33,444,145	78600	p13.3	CN Gain	2	0	5	50.1692	2	AQP3, AQP7
chr9:34,137,225-34,486,521	349296	p13.3	CN Gain	7	0	5	0.261955	7	C9orf24, DNAI1, FAM219A, KIAA1161, KIF24, NUDT2, UBAP1
chr9:96,530,439-98,025,634	1495195	q22.32	CN Gain	14	3	5	11.4663	14	C9orf3, ERCC6L2, FANCC, LINC00092, LINC00476, LOC100507346, LOC158434, LOC158435, MIR2278, MIR23B, MIR24-1, MIR27B, MIR3074, PTCH1
chr9:125,122,560-126,965,587	1843027	q33.2 - q33.3	CN Gain	20	3	5	15.3986	20	ARPC5L, CRB2, DENND1A, GOLGA1, GPR144, LHX2, LOC100129034, MIR181A2, MIR181A2HG, MIR181B2, MIR601, NEK6, NR5A1, NR6A1, OLFML2A, PPP6C, PSMB7, RPL35, SCAI, WDR38
chr9:138,691,317-140,273,252	1581935	q34.3	CN Loss	73	1	5	73.3636	73	ABCA2, AGPAT2, ANAPC2, ARRDC1, C8G, C9orf139, C9orf142, C9orf169, C9orf172, C9orf173, C9orf37, CACNA1B, CLIC3, COBRA1, DPP7, EDF1, EHMT1, ENTPD2, ENTPD8, EXD3, FAM157B, FAM166A, FAM69B, FBXW5, FLJ40292, FUT7, GRIN1, KIAA1984, KIAA1984-AS1, LCN10, LCN12, LCN15, LCN6, LCN8, LCNL1, LOC100128593, LOC100129722, LOC100289341, LRRC26, MAMDC4, MAN1B1, MIR3621, MIR4292, MIR4479, MIR602, MRPL41, NDOR1, NEL…
chr10:12,096,529-13,562,391	1465862	p14 - p13	CN Loss	15	0	5	20.5358	15	BEND7, CAMK1D, CCDC3, CDC123, DHTKD1, LOC283070, MCM10, MIR4480, NUDT5, OPTN, PHYH, SEC61A2, SEPHS1, UCMA, UPF2
chr10:16,745,092-18,100,608	1355516	p13 - p12.33	CN Loss	13	1	5	4.82259	12	CUBN, MIR511-1, MIR511-2, MRC1, PTPLA, RSU1, ST8SIA6, ST8SIA6-AS1, STAM, TMEM236, TRDMT1, VIM
chr10:27,320,288-29,195,096	1874808	p12.1 - p11.23	CN Loss	14	0	5	23.2522	14	ACBD5, ANKRD26, ARMC4, BAMBI, LINC00837, LRRC37A6P, MASTL, MKX, MPP7, PTCHD3, RAB18, WAC, WAC-AS1, YME1L1
chr10:100,166,152-102,710,803	2544651	q24.2 - q24.31	CN Loss	28	0	5	33.4619	28	ABCC2, BLOC1S2, CHUK, CNNM1, COX15, CPN1, CUTC, CWF19L1, DNMBP, DNMBP-AS1, ENTPD7, ERLIN1, FAM178A, GOT1, HIF1AN, HPS1, HPSE2, LINC00263, MIR4685, NDUFB8, NKX2-3, PAX2, PKD2L1, SCD, SEC31B, SLC25A28, SNORA12, WNT8B
chr10:112,023,172-115,834,219	3811047	q25.2 - q25.3	CN Gain	28	1	5	15.2298	28	ACSL5, ADRA2A, ADRB1, BBIP1, CASP7, DCLRE1A, DUSP5, GPAM, GUCY2GP, HABP2, LOC282997, MIR4295, MIR4483, MIR4680, MXI1, NHLRC2, NRAP, PDCD4, PLEKHS1, RBM20, RPL13AP6, SHOC2, SMC3, SMNDC1, TCF7L2, TECTB, VTI1A, ZDHHC6
chr10:127,496,081-129,416,271	1920190	q26.2	CN Gain	11	0	5	36.8959	11	ADAM12, BCCIP, C10orf90, DHX32, DOCK1, FAM196A, FANK1, LINC00601, MIR4484, NPS, UROS
chr11:18,694,444-20,345,038	1650594	p15.1	CN Gain	15	0	5	18.2333	15	CSRP3, DBX1, E2F8, HTATIP2, IGSF22, LOC100126784, MIR4486, MIR4694, MRGPRX1, MRGPRX2, NAV2, NAV2-AS4, NAV2-AS5, PTPN5, ZDHHC13
chr11:20,591,884-26,608,818	6016934	p15.1 - p14.2	CN Gain	11	0	5	36.1994	11	ANO3, ANO5, CCDC179, FANCF, GAS2, LUZP2, MUC15, NELL1, SLC17A6, SLC6A5, SVIP
chr11:27,866,450-31,603,467	3737017	p14.1 - p13	CN Loss	12	1	5	27.1919	12	ARL14EP, DCDC1, DCDC5, DNAJC24, ELP4, FSHB, IMMP1L, KCNA4, KIF18A, METTL15, MIR610, MPPED2
chr11:32,811,794-33,186,784	374990	p13	CN Loss	7	0	5	56.0932	7	CSTF3, DEPDC7, LINC00294, LOC338739, PRRG4, QSER1, TCP11L1
chr11:40,360,755-43,395,213	3034458	p12	CN Loss	5	0	5	28.8067	5	API5, HNRNPKP3, LOC100507205, LRRC4C, TTC17
chr11:54,893,780-57,014,013	2120233	q11 - q12.1	CN Gain	58	0	5	50.3854	58	APLNR, LRRC55, OR10AG1, OR4C11, OR4C15, OR4C16, OR4C6, OR4P4, OR4S2, OR5AK2, OR5AK4P, OR5AP2, OR5AR1, OR5AS1, OR5D13, OR5D14, OR5D16, OR5D18, OR5F1, OR5I1, OR5J2, OR5L1, OR5L2, OR5M1, OR5M10, OR5M11, OR5M3, OR5M8, OR5M9, OR5R1, OR5T1, OR5T2, OR5T3, OR5W2, OR7E5P, OR8H1, OR8H2, OR8H3, OR8I2, OR8J1, OR8J3, OR8K1, OR8K3, OR8K5, OR8U1, OR8U8, OR9G1, OR9G4, OR9G9, P2RX3, PRG2, PRG3, RTN4RL2, SLC43A1, …
chr11:64,322,265-64,591,865	269600	q13.1	CN Loss	16	2	5	26.4529	16	ARL2, ARL2-SNX15, ATG2A, BATF2, C11orf85, CDC42BPG, EHD1, GPHA2, MAP4K2, MEN1, MIR192, MIR194-2, NAALADL1, PPP2R5B, SAC3D1, SNX15
chr11:64,755,798-65,339,443	583645	q13.1	CN Gain	28	1	5	46.5454	28	AP5B1, CDC42EP2, DPF2, EHBP1L1, FAM89B, FRMD8, KAT5, KCNK7, LOC254100, LTBP3, MALAT1, MAP3K11, MIR4489, MIR4690, MIR548AR, MIR612, NEAT1, OVOL1, PCNXL3, POLA2, RELA, RNASEH2C, SCYL1, SIPA1, SLC22A20, SLC25A45, SSSCA1, TIGD3
chr11:67,570,565-68,444,198	873633	q13.2	CN Loss	11	0	5	60.2581	11	C11orf24, CHKA, CPT1A, GAL, IGHMBP2, LRP5, MRPL21, MTL5, PPP6R3, SUV420H1, TCIRG1
chr11:77,183,507-77,541,208	357701	q14.1	CN Loss	9	0	5	11.1959	9	AAMDC, ALG8, INTS4, KCTD14, NDUFC2, NDUFC2-KCTD14, RNU6-83, RSF1, THRSP
chr11:77,842,970-85,373,637	7530667	q14.1 - q14.2	CN Loss	21	1	5	46.0968	21	ANKRD42, C11orf82, CCDC83, CCDC89, CCDC90B, CREBZF, DLG2, FAM181B, LOC100506233, MIR4300, MIR5579, NARS2, PCF11, PICALM, PRCP, RAB30, SNORA70E, SYTL2, TENM4, TMEM126A, TMEM126B
chr11:116,163,079-116,726,514	563435	q23.3	CN Loss	15	0	5	14.0039	15	APOA1, APOA4, APOA5, APOC3, BACE1, BACE1-AS, CEP164, LOC100652768, PAFAH1B2, PCSK7, RNF214, SIDT2, SIK3, TAGLN, ZNF259
chr11:117,498,691-118,680,705	1182014	q23.3	CN Loss	42	0	5	8.9136	42	ABCG4, AMICA1, ARCN1, ATP5L, BCL9L, C2CD2L, CBL, CCDC153, CCDC84, CD3D, CD3E, CD3G, CXCR5, DDX6, DPAGT1, FOXR1, H2AFX, HINFP, HMBS, HYOU1, IFT46, LOC100131626, MIR3656, MIR4492, MLL, MPZL2, MPZL3, NLRX1, PDZD3, PHLDB1, RPL23AP64, RPS25, SCN2B, SCN4B, SLC37A4, TMEM25, TRAPPC4, TREH, TTC36, UBE4A, UPK2, VPS11
chr11:124,801,303-125,278,530	477227	q24.2	CN Loss	12	0	5	93.6221	12	ACRV1, CHEK1, EI24, FEZ1, HYLS1, PATE1, PATE2, PATE3, PATE4, PKNOX2, PUS3, STT3A
chr12:0-2,988,285	2988285	p13.33	CN Loss	34	0	5	53.6065	34	ADIPOR2, B4GALNT3, CACNA1C, CACNA1C-AS1, CACNA1C-AS4, CACNA1C-IT3, CACNA2D4, CCDC77, DCP1B, ERC1, FAM138D, FBXL14, FKBP4, FOXM1, IQSEC3, ITFG2, KDM5A, LOC100271702, LOC100292680, LOC100507424, LOC283440, LOC574538, LRTM2, MIR3649, NINJ2, NRIP2, RAD52, RHNO1, SLC6A12, SLC6A13, TEAD4, TULP3, WNK1, WNT5B
chr12:4,316,369-4,855,662	539293	p13.32	CN Loss	10	0	5	6.622	10	AKAP3, C12orf4, C12orf5, DYRK4, FGF23, FGF6, GALNT8, KCNA6, NDUFA9, RAD51AP1
chr12:47,592,552-48,756,132	1163580	q13.12 - q13.13	CN Gain	36	0	5	16.7369	36	AQP2, AQP5, AQP6, ARF3, ASIC1, BCDIN3D, BCDIN3D-AS1, C1QL4, CCDC65, DDN, DHH, DNAJC22, FAIM2, FAM186B, FKBP11, FMNL3, KCNH3, LMBR1L, LOC100335030, LOC283332, MCRS1, MLL2, NCKAP5L, PRKAG1, PRPF40B, PRPH, RACGAP1, RHEBL1, SPATS2, TMBIM6, TROAP, TUBA1A, TUBA1B, TUBA1C, WNT1, WNT10B
chr12:55,122,836-55,379,513	256677	q13.2 - q13.3	CN Loss	10	0	5	26.6179	10	ATP5B, BAZ2A, GLS2, MIP, PTGES3, RBMS2, SNORD59A, SNORD59B, SPRYD4, TIMELESS
chr12:100,239,474-100,889,184	649710	q23.2	CN Loss	8	0	5	3.77491	8	ARL1, CHPT1, DRAM1, GNPTAB, MYBPC1, SPIC, SYCP3, UTP20
chr12:119,136,961-119,447,153	310192	q24.31	CN Loss	11	0	5	15.9927	11	COQ5, COX6A1, DYNLL1, GATC, LOC100506668, MSI1, PLA2G1B, PXN, SIRT4, SRSF9, TRIAP1
chr13:27,492,777-28,158,673	665896	q12.2 - q12.3	CN Loss	5	0	5	41.7817	5	FLT1, FLT3, PAN3, PAN3-AS1, POMP
chr13:29,727,895-32,116,648	2388753	q12.3 - q13.1	CN Loss	21	0	5	12.3503	21	ALOX5AP, B3GALTL, BRCA2, EEF1DP3, FRY, HMGB1, HSPH1, KATNAL1, LINC00398, LINC00426, MEDAG, MINOS1P1, N4BP2L1, N4BP2L2, N4BP2L2-IT2, PDS5B, RXFP2, TEX26, TEX26-AS1, USPL1, ZAR1L
chr13:42,407,767-45,224,530	2816763	q14.11 - q14.12	CN Loss	22	0	5	22.6932	22	CCDC122, COG3, DNAJC15, ENOX1, EPSTI1, FAM194B, GTF2F2, KCTD4, KIAA1704, LACC1, LINC00284, LINC00330, NUFIP1, SERP2, SLC25A30, SMIM2-IT1, SNORA31, SPERT, TPT1, TPT1-AS1, TSC22D1, TSC22D1-AS1
chr13:48,788,664-50,607,016	1818352	q14.2 - q14.3	CN Loss	22	2	5	5.95963	22	ARL11, CAB39L, CTAGE10P, DLEU1, DLEU2, DLEU7, DLEU7-AS1, EBPL, GUCY1B2, KCNRG, KPNA3, MIR15A, MIR16-1, MIR3613, PHF11, RCBTB1, RNASEH2B, RNASEH2B-AS1, SETDB2, SPRYD7, ST13P4, TRIM13
chr13:90,210,033-91,836,467	1626434	q31.3	CN Loss	10	6	5	4.9121	10	GPC5, LINC00379, LINC00410, MIR17, MIR17HG, MIR18A, MIR19A, MIR19B1, MIR20A, MIR92A1
chr13:94,525,545-95,591,844	1066299	q32.1	CN Loss	7	0	5	7.79378	7	ABCC4, CLDN10, CLDN10-AS1, DNAJC3, DZIP1, HS6ST3, UGGT2
chr14:22,147,649-22,645,750	498101	q11.2	CN Loss	18	0	5	28.5577	18	ABHD4, ACIN1, AJUBA, C14orf119, C14orf93, CDH24, HAUS4, LRP10, MIR4707, MMP14, MRPL52, OXA1L, PRMT5, PSMB11, PSMB5, RBM23, REM2, SLC7A7
chr14:31,851,932-33,841,479	1989547	q13.1	CN Gain	3	0	5	54.1852	3	AKAP6, EGLN3, NPAS3
chr14:74,485,979-75,099,593	613614	q24.3	CN Gain	11	0	5	2.72386	11	ACYP1, BATF, EIF2B2, FOS, JDP2, LOC731223, MLH3, NEK9, PGF, TMED10, ZC2HC1C
chr14:99,828,125-101,095,586	1267461	q32.2 - q32.31	CN Gain	105	52	5	46.6909	105	BEGAIN, DIO3OS, DLK1, LINC00523, MEG3, MEG8, MEG9, MIR1185-1, MIR1185-2, MIR1193, MIR1197, MIR127, MIR134, MIR136, MIR154, MIR2392, MIR299, MIR300, MIR323A, MIR323B, MIR329-1, MIR329-2, MIR337, MIR345, MIR369, MIR376A1, MIR376A2, MIR376B, MIR376C, MIR377, MIR379, MIR380, MIR381, MIR382, MIR409, MIR410, MIR411, MIR412, MIR431, MIR432, MIR433, MIR485, MIR487A, MIR487B, MIR493, MIR494, MIR495, MIR49…
chr14:103,475,145-106,368,585	2893440	q32.33	CN Gain	37	1	5	84.8157	37	ADAM6, ADSSL1, AHNAK2, AKT1, ASPG, BRF1, BTBD6, C14orf180, C14orf79, C14orf80, CDCA4, CEP170B, CRIP1, CRIP2, ELK2AP, GPR132, INF2, JAG2, KIAA0125, KIF26A, LINC00221, LINC00226, LINC00638, MIR203, MIR3545, MIR4710, MTA1, NUDT14, PACS2, PLD4, RD3L, SIVA1, TDRD9, TEX22, TMEM121, TMEM179, ZBTB42
chr16:29,179,964-31,291,609	2111645	p11.2	CN Gain	107	0	5	75.9572	95	ALDOA, ASPHD1, BCKDK, BCL7C, BOLA2, BOLA2B, C16orf54, C16orf92, C16orf93, CD2BP2, CDIPT, CORO1A, CTF1, DCTPP1, DOC2A, FAM57B, FBRS, FBXL19, FBXL19-AS1, FUS, GDPD3, HIRIP3, HSD3B7, INO80E, ITGAL, ITGAM, ITGAX, KAT8, KCTD13, KIF22, LOC100862671, LOC388242, LOC440354, LOC440356, LOC595101, LOC606724, LOC613037, LOC613038, LOC730183, MAPK3, MAZ, MIR4518, MIR4519, MIR762, MVP, MYLPF, ORAI3, PAGR1, PHK…
chr16:31,363,922-31,448,192	84270	p11.2	CN Gain	5	0	5	0	5	AHSP, ARMC5, C16orf58, SLC5A2, TGFB1I1
chr16:47,558,067-48,365,511	807444	q12.1	CN Gain	3	0	5	11.3441	3	C16orf78, CBLN1, ZNF423
chr16:63,606,891-64,975,368	1368477	q21	CN Gain	3	0	5	36.6579	3	CDH11, CDH5, LOC283867
chr17:6,848,675-7,334,590	485915	p13.1	CN Gain	44	3	5	9.84246	44	ACADVL, ACAP1, ALOX12, ASGR1, ASGR2, BCL6B, C17orf49, C17orf61-PLSCR3, C17orf74, CHRNB1, CLDN7, CLEC10A, CTDNEP1, DLG4, DVL2, EIF5A, ELP5, FGF11, GABARAP, GPS2, KCTD11, LOC100506713, MIR195, MIR324, MIR497, MIR497HG, NEURL4, NLGN2, PHF23, PLSCR3, POLR2A, RNASEK, RNASEK-C17orf49, SLC16A11, SLC16A13, SLC2A4, SLC35G6, SPEM1, TMEM102, TMEM256, TMEM95, TNK1, YBX2, ZBTB4
chr17:25,587,564-25,932,015	344451	q11.2	CN Gain	6	0	5	17.3871	6	BLMH, CPD, GOSR1, LRRC37BP1, TBC1D29, TMIGD1
chr17:26,545,011-27,100,142	555131	q11.2	CN Gain	9	2	5	32.9803	9	EVI2A, EVI2B, MIR193A, MIR365B, MIR4724, MIR4725, NF1, OMG, RAB11FIP4
chr17:27,840,415-30,185,598	2345183	q11.2 - q12	CN Gain	15	0	5	8.57455	15	AA06, ASIC2, C17orf102, CCL1, CCL11, CCL13, CCL2, CCL7, CCL8, CDK5R1, MIR548AC, MYO1D, SPACA3, TMEM132E, TMEM98
chr17:30,429,351-30,523,983	94632	q12	CN Gain	6	0	5	0	6	FNDC8, NLE1, RAD51D, RAD51L3-RFFL, RFFL, UNC45B
chr17:30,494,974-31,076,299	581325	q12	CN Loss	11	0	5	34.4128	11	AP2B1, PEX12, SLC35G3, SLFN11, SLFN12, SLFN12L, SLFN13, SLFN14, SLFN5, SNORD7, UNC45B
chr17:42,752,526-43,119,805	367279	q21.32	CN Loss	4	0	5	100	4	EFCAB13, KPNB1, MRPL45P2, NPEPPS
chr17:46,504,765-46,662,930	158165	q21.33	CN Loss	5	0	5	35.1367	5	MBTD1, NME1, NME1-NME2, NME2, SPAG9
chr17:46,773,751-48,048,889	1275138	q21.33 - q22	CN Gain	1	0	5	36.7779	1	CA10
chr17:49,609,376-50,321,287	711911	q22	CN Gain	1	0	5	20.1982	1	MIR548AJ2
chr17:56,786,257-57,677,981	891724	q23.2	CN Gain	8	0	5	19.8199	8	BCAS3, BRIP1, C17orf82, INTS2, MED13, NACA2, TBX2, TBX4
chr17:60,815,378-61,501,611	686233	q24.1	CN Gain	3	0	5	30.6999	3	AXIN2, CEP112, MIR548O2
chr17:61,583,096-64,766,463	3183367	q24.1 - q24.3	CN Gain	32	3	5	33.0134	32	ABCA10, ABCA5, ABCA6, ABCA8, ABCA9, AMZ2, APOH, ARSG, BPTF, C17orf58, CACNG1, CACNG4, CACNG5, CEP112, FAM20A, HELZ, KPNA2, LINC00674, LOC440461, MIR4524A, MIR4524B, MIR548AA2, MIR634, MIR635, NOL11, PITPNC1, PRKAR1A, PRKCA, PSMD12, SLC16A6, SNORA38B, WIPI1
chr17:78,256,410-78,774,742	518332	q25.3	CN Gain	6	0	5	76.8432	6	B3GNTL1, FN3K, FN3KRP, METRNL, TBCD, ZNF750
chr18:14,338,442-14,918,854	580412	p11.21	CN Loss	4	0	5	100	4	ANKRD30B, CXADRP3, MIR3156-2, POTEC
chr18:74,595,264-76,117,153	1521889	q23	CN Gain	12	0	5	30.6174	12	ADNP2, ATP9B, CTDP1, HSBP1L1, KCNG2, NFATC1, PARD6G, PARD6G-AS1, PQLC1, RBFA, SALL3, TXNL4A
chr19:14,476,517-14,963,271	486754	p13.12	CN Gain	14	1	5	19.1185	14	CLEC17A, DNAJB1, EMR2, EMR3, MIR639, NDUFB7, OR7A10, OR7A17, OR7A5, OR7C1, OR7C2, SLC1A6, TECR, ZNF333
chr19:38,354,965-38,987,998	633033	q13.11	CN Gain	9	0	5	82.2698	9	CEBPA, CEBPA-AS1, CEBPG, CHST8, KCTD15, LRP3, PEPD, SLC7A10, WDR88
chr19:52,887,268-53,223,701	336433	q13.32	CN Gain	39	0	5	46.9835	29	BSPH1, CRX, EHD2, ELSPBP1, GLTSCR1, GLTSCR2, SEPW1, SNAR-A1, SNAR-A10, SNAR-A11, SNAR-A12, SNAR-A13, SNAR-A14, SNAR-A2, SNAR-A3, SNAR-A4, SNAR-A5, SNAR-A6, SNAR-A7, SNAR-A8, SNAR-A9, SNAR-C1, SNAR-C2, SNAR-C3, SNAR-C4, SNAR-C5, SNORD23, SULT2A1, TPRX1
chr19:55,287,516-55,413,182	125666	q13.33	CN Gain	97	0	5	100	15	IZUMO2, MYH14, SNAR-A10, SNAR-A11, SNAR-A14, SNAR-A3, SNAR-A4, SNAR-A5, SNAR-A6, SNAR-A7, SNAR-A8, SNAR-A9, SNAR-B1, SNAR-B2, SNAR-D
chr19:59,201,072-59,658,586	457514	q13.42	CN Gain	24	0	5	90.4753	24	CACNG6, CNOT3, LAIR1, LENG1, LENG8, LILRA3, LILRA4, LILRA5, LILRA6, LILRB2, LILRB3, LILRB5, MBOAT7, MIR4752, NDUFA3, OSCAR, PRPF31, RPS9, TARM1, TFPT, TMC4, TSEN34, TTYH1, VSTM1
chr19:60,211,452-60,339,635	128183	q13.42	CN Gain	5	0	5	86.0964	5	EPS8L1, GP6, PPP1R12C, RDH13, TNNT1
chr20:4,164,643-6,708,952	2544309	p13 - p12.3	CN Loss	23	0	5	16.3442	23	ADRA1D, BMP2, C20orf196, CDS2, CHGB, CRLS1, FERMT1, GPCPD1, LINC00654, LINC00658, LOC643406, LRRN4, MCM8, PCNA, PCNA-AS1, PRND, PRNP, PRNT, PROKR2, RASSF2, SLC23A2, TMEM230, TRMT6
chr20:8,615,851-9,397,037	781186	p12.3 - p12.2	CN Loss	2	0	5	44.244	2	PLCB1, PLCB4
chr20:32,327,210-32,946,665	619455	q11.22	CN Loss	11	1	5	3.35053	11	ACSS2, AHCY, DYNLRB1, GGT7, HMGB3P1, ITCH, MAP1LC3A, MIR644A, NCOA6, PIGU, TP53INP2
chrX:15,217,998-19,645,691	4427693	p22.2 - p22.12	CN Loss	35	0	5	19.4159	35	ACE2, AP1S2, ASB11, BEND2, BMX, CA5B, CA5BP1, CDKL5, CTPS2, FIGF, GPR64, GRPR, INE2, MAP3K15, MIR4768, NHS, PDHA1, PHKA2, PHKA2-AS1, PIGA, PIR, PIR-FIGF, PPEF1, RAI2, RBBP7, REPS2, RS1, S100G, SCML1, SCML2, SH3KBP1, SYAP1, TMEM27, TXLNG, ZRSR2
chrX:23,634,409-24,569,136	934727	p22.11	CN Loss	12	0	5	6.15902	12	ACOT9, APOO, CXorf58, EIF2S3, KLHL15, PCYT1B, PDK3, SAT1, SUPT20HL1, SUPT20HL2, ZFX, ZFX-AS1
chr1:16,746,452-17,140,188	393736	p36.13	CN Gain	10	0	2.5	100	8	CROCC, CROCCP2, ESPNP, MIR3675, MST1L, MST1P2, MST1P9, NBPF1
chr1:26,235,339-26,421,714	186375	p36.11	CN Gain	8	0	2.5	16.2989	8	CATSPER4, CNKSR1, EXTL1, FAM110D, PDIK1L, SLC30A2, TRIM63, ZNF593
chr1:28,949,506-30,534,308	1584802	p35.3 - p35.2	CN Gain	7	0	2.5	10.2492	7	EPB41, MECR, OPRD1, PTPRU, SRSF4, TMEM200B, YTHDF2
chr1:68,243,486-72,058,869	3815383	p31.3 - p31.1	CN Gain	20	2	2.5	7.05814	20	ANKRD13C, CTH, DEPDC1, DIRAS3, GNG12-AS1, HHLA3, LRRC40, LRRC7, MIR1262, MIR186, NEGR1, NEGR1-IT1, PIN1P1, PTGER3, RPE65, SRSF11, WLS, ZRANB2, ZRANB2-AS1, ZRANB2-AS2
chr1:74,370,829-77,918,962	3548133	p31.1	CN Gain	21	0	2.5	12.5258	21	ACADM, AK5, ASB17, C1orf173, CRYZ, FPGT, FPGT-TNNI3K, LHX8, LRRIQ3, MSH4, PIGK, RABGGTB, SLC44A5, SNORD45A, SNORD45B, SNORD45C, ST6GALNAC3, ST6GALNAC5, TNNI3K, TYW3, ZZZ3
chr1:85,142,138-86,412,878	1270740	p22.3	CN Loss	12	0	2.5	28.3435	12	BCL10, C1orf52, COL24A1, CYR61, DDAH1, LOC646626, MCOLN2, MCOLN3, MIR4423, SYDE2, WDR63, ZNHIT6
chr1:94,325,310-99,531,648	5206338	p22.1 - p21.2	CN Gain	23	1	2.5	15.6782	23	ABCA4, ABCD3, ALG14, ARHGAP29, CNN3, DPYD, DPYD-AS1, F3, FLJ31662, LOC100129620, LOC729970, LOC729987, LPPR4, LPPR5, MIR137, MIR137HG, MIR2682, PTBP2, RWDD3, SLC44A3, SNX7, TMEM56, TMEM56-RWDD3
chr1:105,420,332-108,433,493	3013161	p21.1 - p13.3	CN Gain	5	0	2.5	51.1784	5	MIR548H3, NTNG1, PRMT6, VAV3, VAV3-AS1
chr1:148,176,641-149,455,064	1278423	q21.2	CN Loss	41	0	2.5	11.9891	41	ADAMTSL4, ANP32E, ANXA9, APH1A, ARNT, BNIPL, C1orf51, C1orf54, C1orf56, CA14, CDC42SE1, CERS2, CTSK, CTSS, ECM1, ENSA, FAM63A, GABPB2, GOLPH3L, HORMAD1, LINC00568, LYSMD1, MCL1, MIR4257, MLLT11, MRPS21, OTUD7B, PIP5K1A, PLEKHO1, PRPF3, PRUNE, RPRD2, SCNM1, SEMA6C, SETDB1, TARS2, TMOD4, TNFAIP8L2, TNFAIP8L2-SCNM1, VPS45, VPS72
chr1:152,032,602-152,467,522	434920	q21.3	CN Loss	14	1	2.5	4.86733	14	C1orf189, C1orf43, CREB3L4, CRTC2, DENND4B, GATAD2B, JTB, MIR190B, NUP210L, RAB13, RPS27, SLC39A1, TPM3, UBAP2L
chr1:182,803,021-184,798,286	1995265	q25.3 - q31.1	CN Loss	15	0	2.5	5.6169	15	C1orf21, C1orf27, EDEM3, FAM129A, HMCN1, IVNS1ABP, LOC100288079, OCLM, PDC, PRG4, RNF2, RNU6-72, SWT1, TPR, TRMT1L
chr1:194,673,172-195,431,977	758805	q31.3	CN Loss	11	0	2.5	77.3564	11	ASPM, CFH, CFHR1, CFHR2, CFHR3, CFHR4, CFHR5, F13B, KCNT2, MIR4735, ZBTB41
chr1:201,617,691-203,970,826	2353135	q32.1	CN Loss	38	1	2.5	5.17539	38	ATP2B4, CDK18, CNTN2, DSTYK, ELK4, ETNK2, GOLT1A, KISS1, KLHDC8A, LAX1, LEMD1, LEMD1-AS1, LINC00260, LINC00303, LINC00628, LOC284578, LRRN2, MDM4, MFSD4, MIR135B, NFASC, NUAK2, NUCKS1, OPTC, PIK3C2B, PLEKHA6, PPP1R15B, PRELP, RBBP5, REN, SLC45A3, SNORA77, SNRPE, SOX13, TMCC2, TMEM81, ZBED6, ZC3H11A
chr1:227,207,080-227,815,320	608240	q42.13	CN Loss	7	0	2.5	1.20594	7	ABCB10, ACTA1, CCSAP, NUP133, RAB4A, SPHAR, TAF5L
chr2:27,391,019-27,984,332	593313	p23.3 - p23.2	CN Loss	23	0	2.5	47.7247	23	BRE, BRE-AS1, C2orf16, CCDC121, EIF2B4, FNDC4, FTH1P3, GCKR, GPN1, GTF3C2, IFT172, KRTCAP3, LOC100505624, MPV17, MRPL33, NRBP1, PPM1G, RBKS, SLC4A1AP, SNX17, SUPT7L, ZNF512, ZNF513
chr2:31,736,203-34,977,560	3241357	p23.1 - p22.3	CN Gain	16	1	2.5	53.1785	16	BIRC6, DPY30, FAM98A, LINC00486, LOC100271832, LTBP1, MEMO1, MIR4765, MIR558, MYADML, NLRC4, RASGRP3, SLC30A6, SPAST, TTC27, YIPF4
chr2:60,681,632-64,362,970	3681338	p16.1 - p14	CN Loss	28	0	2.5	43.3377	28	AHSA2, B3GNT2, C2orf74, CCT4, COMMD1, DBIL5P2, EHBP1, FAM161A, FLJ16341, KIAA1841, LINC00309, LOC100132215, LOC339803, MDH1, MIR5192, OTX1, PAPOLG, PELI1, PEX13, PUS10, REL, SNORA70B, TMEM17, UGP2, USP34, VPS54, WDPCP, XPO1
chr2:74,215,839-74,455,913	240074	p13.1	CN Loss	6	0	2.5	84.8363	6	BOLA3, BOLA3-AS1, DCTN1, MOB1A, MTHFD2, SLC4A5
chr2:86,127,552-88,794,558	2667006	p11.2	CN Loss	38	0	2.5	58.6477	34	ANAPC1P1, CD8A, CD8B, CHMP3, EIF2AK3, FABP1, FOXI3, IMMT, KDM3A, KRCC1, LINC00152, LOC285074, MIR4435-1, MIR4435-2, MIR4771-1, MIR4771-2, MIR4779, MIR4780, MRPL35, PLGLB1, PLGLB2, POLR1A, PTCD3, REEP1, RGPD1, RGPD2, RMND5A, RNF103, RNF103-CHMP3, RPIA, SMYD1, SNORD94, TEX37, THNSL2
chr2:98,991,194-99,406,387	415193	q11.2	CN Loss	10	0	2.5	54.2851	10	C2orf15, EIF5B, LIPT1, LYG1, LYG2, MITD1, MRPL30, REV1, TSGA10, TXNDC9
chr2:159,930,941-160,411,068	480127	q24.2	CN Loss	5	0	2.5	3.96562	5	BAZ2B, CD302, LY75, LY75-CD302, MARCH7
chr2:171,180,481-172,644,281	1463800	q31.1	CN Loss	14	0	2.5	2.70932	14	CYBRD1, DCAF17, DYNC1I2, GAD1, GORASP2, HAT1, LOC100505695, LOC440925, METAP1D, METTL8, MYO3B, SLC25A12, SP5, TLK1
chr2:177,917,042-178,616,083	699041	q31.2	CN Loss	5	0	2.5	5.92626	5	AGPS, LOC100130691, PDE11A, TTC30A, TTC30B
chr2:197,811,484-198,368,916	557432	q33.1	CN Loss	10	0	2.5	1.14848	10	ANKRD44, BOLL, COQ10B, HSPD1, HSPE1, HSPE1-MOB4, MARS2, MOB4, RFTN2, SF3B1
chr2:240,688,770-242,951,149	2262379	q37.3	CN Gain	37	1	2.5	57.2897	37	AGXT, ANKMY1, ANO7, AQP12A, AQP12B, ATG4B, BOK, BOK-AS1, C2orf54, CAPN10, CXXC11, D2HGDH, DTYMK, DUSP28, FARP2, GAL3ST2, GPC1, GPR35, HDLBP, ING5, KIF1A, LOC200772, LOC728323, MIR149, MTERFD2, MYEOV2, NEU4, OTOS, PASK, PDCD1, PP14571, PPP1R7, RNPEPL1, SEPT2, SNED1, STK25, THAP4
chr3:20,867,917-22,455,265	1587348	p24.3	CN Gain	2	0	2.5	58.9657	2	VENTXP7, ZNF385D
chr3:37,474,876-39,248,374	1773498	p22.2	CN Gain	23	1	2.5	31.0117	23	ACAA1, ACVR2B, ACVR2B-AS1, CSRNP1, CTDSPL, DLEC1, EXOG, GORASP1, ITGA9, MIR26A1, MYD88, OXSR1, PLCD1, SCN10A, SCN11A, SCN5A, SLC22A13, SLC22A14, TTC21A, VILL, WDR48, XIRP1, XYLB
chr3:48,855,153-49,054,280	199127	p21.31	CN Gain	12	2	2.5	2.71987	12	ARIH2, ARIH2OS, DALRD3, IMPDH2, MIR191, MIR425, NDUFAF3, P4HTM, PRKAR2A, QRICH1, SLC25A20, WDR6
chr3:58,471,858-60,382,497	1910639	p14.3 - p14.2	CN Gain	5	0	2.5	19.2932	5	ACOX2, C3orf67, FAM107A, FAM3D, FHIT
chr3:102,702,614-113,127,303	10424689	q12.3 - q13.2	CN Loss	42	0	2.5	24.1914	42	ALCAM, BBX, CBLB, CCDC54, CD47, CD96, CEP97, DPPA2, DPPA4, DZIP3, FAM172BP, FLJ22763, FLJ25363, GUCA1C, HHLA2, IFT57, KIAA1524, LINC00488, LINC00635, LINC00636, LOC100009676, LOC100302640, LOC152225, LOC344595, MORC1, MYH15, NFKBIZ, NXPE3, PCNP, PDCL3P4, PHLDB2, PLCXD2, PVRL3, PVRL3-AS1, RETNLB, RPL24, SENP7, TRAT1, TRMT10C, ZBED2, ZBTB11, ZPLD1
chr3:114,495,125-115,536,556	1041431	q13.2 - q13.31	CN Loss	16	1	2.5	13.2899	16	ATP6V1A, DRD3, GRAMD1C, KIAA1407, KIAA2018, MIR4446, MIR568, NAA50, QTRTD1, SIDT1, SPICE1, TIGIT, WDR52, WDR52-AS1, ZDHHC23, ZNF80
chr3:117,552,174-131,682,271	14130097	q13.31 - q22.1	CN Loss	134	3	2.5	26.7615	134	ABTB1, ACAD9, ADCY5, ADPRH, ALDH1L1, ALDH1L1-AS1, ALDH1L1-AS2, ALG1L, ALG1L2, ARGFX, ARHGAP31, B4GALT4, C3orf22, C3orf27, C3orf30, C3orf37, CASR, CCDC14, CCDC37, CCDC48, CCDC58, CD80, CD86, CHCHD6, CHST13, CNBP, COL6A4P2, COL6A5, COPG1, COX17, CSTA, DIRC2, DNAJB8, DNAJB8-AS1, DTX3L, EAF2, EEFSEC, EFCAB12, FAM162A, FAM86HP, FAM86JP, FBXO40, FSTL1, GATA2, GOLGB1, GP9, GPR156, GSK3B, GTF2E1, H1FOO, …
chr3:150,576,878-152,504,277	1927399	q25.1	CN Loss	21	0	2.5	40.8358	21	ANKUB1, CLRN1, CLRN1-AS1, COMMD2, EIF2A, FAM194A, GPR171, GPR87, LOC646903, MED12L, P2RY14, PFN2, RNF13, SELT, SERP1, SIAH2, TM4SF1, TM4SF4, TSC22D2, WWTR1, WWTR1-AS1
chr3:155,370,765-168,787,789	13417024	q25.2 - q26.1	CN Loss	57	4	2.5	32.1154	57	ARHGEF26, ARL14, B3GALNT1, BCHE, C3orf33, C3orf55, C3orf80, CCNL1, CT64, DHX36, GFM1, GMPS, GPR149, IFT80, IL12A, IQCJ, IQCJ-SCHIP1, KCNAB1, KCNAB1-AS1, KCNAB1-AS2, KPNA4, LEKR1, LOC100498859, LOC100507537, LOC339894, LOC730091, LXN, MFSD1, MIR15B, MIR16-2, MIR3919, MLF1, MME, NMD3, OTOL1, PA2G4P4, PLCH1, PPM1L, PTX3, RARRES1, RSRC1, SCARNA7, SCHIP1, SERPINI2, SHOX2, SI, SLC33A1, SLITRK3, SMC4, S…
chr3:171,492,612-172,134,509	641897	q26.2	CN Loss	6	0	2.5	1.32591	6	CLDN11, EIF5A2, PRKCI, RPL22L1, SKIL, SLC7A14
chr4:664,443-1,295,622	631179	p16.3	CN Gain	18	0	2.5	100	18	CPLX1, CTBP1, CTBP1-AS1, DGKQ, FGFRL1, GAK, IDUA, LOC100129917, LOC100130872, MAEA, MFSD7, MYL5, PCGF3, RNF212, SLC26A1, SPON2, TMED11P, TMEM175
chr4:40,245,586-48,758,058	8512472	p14 - p11	CN Gain	38	0	2.5	22.9634	38	APBB2, ATP10D, ATP8A1, BEND4, CNGA1, COMMD8, CORIN, COX7B2, CWH43, DCAF4L1, FRYL, GABRA2, GABRA4, GABRB1, GABRG1, GNPDA2, GRXCR1, GUF1, KCTD8, LIMCH1, MIR548M, NFXL1, NIPAL1, NSUN7, OCIAD1, OCIAD2, PHOX2B, RBM47, SHISA3, SLAIN2, SLC10A4, SLC30A9, TEC, TMEM33, TXK, UCHL1, YIPF7, ZAR1
chr4:52,602,423-57,027,896	4425473	q12	CN Gain	32	0	2.5	15.2574	32	AASDH, CEP135, CHIC2, CLOCK, DANCR, ERVMER34-1, EXOC1, FIP1L1, GSX2, KDR, KIAA1211, KIT, LNX1, LNX1-AS1, LNX1-AS2, LOC152578, LOC644145, MIR4449, NMU, PAICS, PDCL2, PDGFRA, PPAT, RASL11B, RPL21P44, SCFD2, SNORA26, SPATA18, SRD5A3, SRD5A3-AS1, TMEM165, USP46
chr4:71,745,685-77,889,142	6143457	q13.3 - q21.1	CN Gain	56	0	2.5	10.4407	55	ADAMTS3, AFM, AFP, ALB, ANKRD17, AREG, ART3, BTC, C4orf26, CCDC158, CDKL2, COX18, CXCL1, CXCL10, CXCL11, CXCL2, CXCL3, CXCL5, CXCL6, CXCL9, DCK, EPGN, EREG, FAM47E, FAM47E-STBD1, G3BP2, GC, GRSF1, IGJ, IL8, LOC441025, LOC728040, MIR4450, MOB1B, MTHFD2L, NAAA, NPFFR2, NUP54, PARM1, PF4, PF4V1, PPBP, PPBPP2, PPEF2, RASSF6, RCHY1, RUFY3, SCARB2, SDAD1, SHROOM3, SLC4A4, STBD1, THAP6, USO1, UTP3
chr4:80,461,995-83,001,929	2539934	q21.21 - q21.22	CN Gain	11	0	2.5	9.36324	11	ANTXR2, BMP3, C4orf22, FGF5, GDEP, GK2, LOC100506035, NAA11, PRDM8, PRKG2, RASGEF1B
chr4:142,011,910-149,008,608	6996698	q31.21 - q31.23	CN Gain	32	1	2.5	21.6442	32	ABCE1, ANAPC10, ARHGAP10, C4orf51, EDNRA, FREM3, GAB1, GUSBP5, GYPA, GYPB, GYPE, HHIP, HHIP-AS1, IL15, INPP4B, LOC100505545, LSM6, MIR3139, MIR4799, MMAA, OTUD4, POU4F2, PRMT10, RNF150, SLC10A7, SMAD1, SMARCA5, TMEM184C, TTC29, USP38, ZNF330, ZNF827
chr5:56,681,375-64,687,098	8005723	q11.2 - q12.3	CN Gain	24	1	2.5	15.0394	24	ACTBL2, ADAMTS6, C5orf64, CWC27, DEPDC1B, DIMT1, ELOVL7, ERCC8, FAM159B, GAPT, HTR1A, IPO11, KIF2A, LRRC70, NDUFAF2, PART1, PDE4D, PLK2, RAB3C, RGS7BP, RNF180, SMIM15, SREK1IP1, ZSWIM6
chr5:65,485,381-67,584,330	2098949	q12.3 - q13.1	CN Gain	4	0	2.5	33.9348	4	CD180, MAST4, PIK3R1, SREK1
chr5:76,398,960-78,426,630	2027670	q13.3 - q14.1	CN Gain	13	0	2.5	2.93608	13	AP3B1, ARSB, BHMT2, DMGDH, LHFPL2, OTP, PDE8B, SCAMP1, SNORA47, TBCA, WDR41, ZBED3, ZBED3-AS1
chr5:105,476,430-111,784,587	6308157	q21.3 - q22.2	CN Gain	22	1	2.5	29.219	22	CAMK4, EFNA5, EPB41L4A, EPB41L4A-AS1, FBXL17, FER, FLJ11235, HP07349, LOC100289673, MAN2A1, MIR548C, MIR548Z, NREP, NREP-AS1, PJA2, SLC25A46, SNORA13, STARD4, STARD4-AS1, TMEM232, TSLP, WDR36
chr5:112,308,264-125,812,297	13504033	q22.2 - q23.2	CN Gain	44	1	2.5	27.7891	44	AP3S1, AQPEP, ARL14EPL, ATG12, CCDC112, CDO1, CEP120, COMMD10, CSNK1G3, DCP2, DMXL1, DTWD2, FAM170A, FEM1C, FTMT, GRAMD3, HSD17B4, KCNN2, LOC100505841, LOC728342, LOX, MCC, MGC32805, MIR1244-1, MIR1244-2, MIR1244-3, PGGT1B, PPIC, PRDM6, PRR16, SEMA6A, SNCAIP, SNX2, SNX24, SRFBP1, TICAM2, TMED7, TMED7-TICAM2, TNFAIP8, TRIM36, TSSK1B, YTHDC2, ZNF474, ZNF608
chr5:134,432,826-137,175,281	2742455	q31.1 - q31.2	CN Gain	22	2	2.5	16.2035	22	C5orf20, CXCL14, FBXL21, H2AFY, HNRNPA0, IL9, KLHL3, LECT2, LOC340073, LOC340074, LOC389332, MIR874, NEUROG1, NPY6R, SLC25A48, SMAD5, SMAD5-AS1, SPOCK1, TGFBI, TIFAB, TRPC7, VTRNA2-1
chr5:148,638,577-149,907,870	1269293	q33.1	CN Loss	24	3	2.5	48.9174	24	AFAP1L1, ARHGEF37, ARSI, CAMK2A, CD74, CDX1, CSF1R, CSNK1A1, GRPEL2, HMGXB3, IL17B, MIR143, MIR143HG, MIR145, NDST1, PCYOX1L, PDE6A, PDGFRB, PPARGC1B, RPS14, SLC26A2, SLC6A7, TCOF1, TIGD6
chr6:24,384,138-25,848,877	1464739	p22.2	CN Loss	17	0	2.5	26.1019	17	ACOT13, ALDH5A1, C6orf62, CMAHP, DCDC2, FAM65B, GMNN, GPLD1, HIST1H2AA, HIST1H2APS1, HIST1H2BA, KAAG1, KIAA0319, LRRC16A, MRS2, SCGN, TDP2
chr6:26,301,266-26,366,913	65647	p22.1	CN Loss	12	0	2.5	27.5428	12	HIST1H1D, HIST1H2AD, HIST1H2AE, HIST1H2BF, HIST1H2BG, HIST1H2BH, HIST1H3D, HIST1H3E, HIST1H3F, HIST1H4E, HIST1H4F, HIST1H4G
chr6:34,959,648-35,507,959	548311	p21.31	CN Gain	7	0	2.5	23.8438	7	ANKS1A, DEF6, PPARD, SCUBE3, TAF11, TCP11, ZNF76
chr6:158,344,413-159,065,883	721470	q25.3	CN Loss	7	0	2.5	21.0577	7	DYNLT1, GTF2H5, SERAC1, SYNJ2, SYTL3, TMEM181, TULP4
chr7:0-3,477,763	3477763	p22.3 - p22.2	CN Loss	40	1	2.5	49.1582	40	ADAP1, AMZ1, BRAT1, C7orf50, CARD11, CHST12, COX19, CYP2W1, EIF3B, ELFN1, FAM20C, FLJ44511, FTSJ2, GET4, GNA12, GPER, GPR146, HEATR2, INTS1, IQCE, LFNG, MAD1L1, MAFK, MICALL2, MIR339, MIR4648, MIR4655, NUDT1, PDGFA, PRKAR1B, PSMG3, PSMG3-AS1, SDK1, SNX8, SUN1, TFAMP1, TMEM184A, TTYH3, UNCX, ZFAND2A
chr7:73,017,559-75,450,619	2433060	q11.23	CN Loss	37	1	2.5	80.3572	36	CCL24, CCL26, CLIP2, EIF4H, ELN, GATSL1, GATSL2, GTF2I, GTF2IP1, GTF2IRD1, GTF2IRD2, GTF2IRD2B, HIP1, LAT2, LIMK1, LOC100093631, LOC541473, MIR4651, MIR590, NCF1, NCF1C, NSUN5P1, PMS2L2, PMS2P3, PMS2P5, POM121C, POR, RFC2, RHBDD2, SNORA14A, SPDYE5, SPDYE8P, STAG3L1, STAG3L2, TRIM73, WBSCR16
chr7:85,861,883-87,623,944	1762061	q21.11 - q21.12	CN Loss	12	0	2.5	11.9805	12	ABCB1, ABCB4, ADAM22, CROT, DBF4, DMTF1, GRM3, KIAA1324L, RUNDC3B, SLC25A40, TMEM243, TP53TG1
chr7:109,879,637-113,686,366	3806729	q31.1	CN Loss	12	0	2.5	66.2446	12	C7orf53, C7orf60, DOCK4, FOXP2, GPR85, IFRD1, IMMP2L, LOC401397, LRRN3, PPP1R3A, TMEM168, ZNF277
chr7:121,584,467-123,082,263	1497796	q31.32	CN Loss	10	0	2.5	8.64196	10	ASB15, CADPS2, FEZF1, FEZF1-AS1, IQUB, NDUFA5, RNF133, RNF148, SLC13A1, TAS2R16
chr7:128,659,250-132,030,105	3370855	q32.1 - q32.3	CN Loss	32	6	2.5	26.6355	32	AHCYL2, C7orf45, CEP41, COPG2, CPA1, CPA2, CPA4, CPA5, FLJ40288, FLJ43663, KLF14, KLHDC10, LOC646329, MEST, MESTIT1, MIR182, MIR183, MIR29A, MIR29B1, MIR335, MIR96, MKLN1, NRF1, PLXNA4, PODXL, RNA5SP244, SMKR1, STRIP2, TMEM209, TSGA13, UBE2H, ZC3HC1
chr7:142,971,035-143,140,317	169282	q35	CN Loss	4	0	2.5	100	4	CTAGE15P, CTAGE6P, FAM115C, LOC154761
chr7:156,682,247-158,821,424	2139177	q36.3	CN Loss	12	2	2.5	62.2478	12	DNAJB6, ESYT2, LINC00689, LOC100506585, MIR153-2, MIR5707, MIR595, NCAPG2, PTPRN2, UBE3C, VIPR2, WDR60
chr8:80,973,950-82,792,830	1818880	q21.13	CN Loss	14	0	2.5	5.22398	14	FABP12, FABP4, FABP5, FABP9, IMPA1, MIR5708, MRPS28, PAG1, PMP2, SLC10A5, TPD52, ZBTB10, ZFAND1, ZNF704
chr8:120,574,919-120,911,168	336249	q24.12	CN Loss	2	0	2.5	0.778887	2	ENPP2, TAF2
chr8:124,087,354-126,517,108	2429754	q24.13	CN Loss	30	1	2.5	2.55153	30	ANXA13, ATAD2, C8orf76, DERL1, FAM83A, FAM91A1, FBXO32, FER1L6, FER1L6-AS1, KIAA0196, KLHL38, LOC100131726, LOC157381, MIR4662A, MIR4662B, MIR4663, MTSS1, NDUFB9, NSMCE2, RNF139, SQLE, TATDN1, TMEM65, TRIB1, TRMT12, WDR67, WDYHV1, ZHX1, ZHX1-C8ORF76, ZNF572
chr8:134,360,655-143,750,926	9390271	q24.22 - q24.3	CN Loss	29	4	2.5	24.2452	29	ARC, BAI1, CHRAC1, COL22A1, DENND3, EIF2C2, FAM135B, GPR20, JRK, KCNK9, KHDRBS3, LINC00051, LOC286094, LOC731779, MIR30B, MIR30D, MIR4472-1, MROH5, NDRG1, PSCA, PTK2, PTP4A3, RNU6-6, SLC45A4, ST3GAL1, TRAPPC9, TSNARE1, ZFAT, ZFAT-AS1
chr8:144,565,091-146,110,296	1545205	q24.3	CN Loss	73	4	2.5	76.627	70	ADCK5, ARHGAP39, BOP1, BREA2, C8orf82, CCDC166, COMMD5, CPSF1, CYC1, CYHR1, DGAT1, EEF1D, EPPK1, EXOSC4, FAM203A, FAM83H, FBXL6, FOXH1, GPAA1, GPT, GRINA, GSDMD, HSF1, KIAA1875, KIFC2, LOC100128338, LRRC14, LRRC24, MAF1, MAFA, MAPK15, MFSD3, MIR1234, MIR4664, MIR661, MIR937, MIR939, MROH1, MROH6, NAPRT1, NRBP2, OPLAH, PARP10, PLEC, PPP1R16A, PUF60, PYCRL, RECQL4, RPL8, SCRIB, SCRT1, SCXA, SCXB, S…
chr9:14,548,552-21,905,405	7356853	p22.3 - p21.3	CN Gain	50	2	2.5	75.0852	50	ACER2, ADAMTSL1, BNC2, C9orf92, CCDC171, CER1, CNTLN, DENND4C, FAM154A, FOCAD, FREM1, HAUS6, IFNA1, IFNA10, IFNA13, IFNA14, IFNA16, IFNA17, IFNA2, IFNA21, IFNA22P, IFNA4, IFNA5, IFNA6, IFNA7, IFNA8, IFNB1, IFNE, IFNW1, KLHL9, LOC389705, MIR31, MIR3152, MIR31HG, MIR4473, MIR4474, MIR491, MLLT3, MTAP, PLIN2, PSIP1, PTPLAD2, RPS6, RRAGA, SCARNA8, SH3GL2, SLC24A2, SNAPC3, TTC39B, ZDHHC21
chr10:49,639,877-57,564,030	7924153	q11.22 - q21.1	CN Loss	39	2	2.5	59.7902	39	A1CF, AGAP6, AGAP7, AGAP8, ASAH2, ASAH2B, C10orf128, C10orf53, C10orf71, CHAT, CSTF2T, DKK1, DRGX, ERCC6, FAM170B, FAM21A, FAM21B, FLJ31813, LOC100506733, LOC100506939, LOC728407, LRRC18, MBL2, MIR4294, MIR605, MSMB, MTRNR2L5, NCOA4, OGDHL, PARG, PCDH15, PGBD3, PRKG1, RNU6-59, SGMS1, SLC18A3, TIMM23, VSTM4, WDFY4
chr10:89,452,698-90,130,718	678020	q23.2 - q23.31	CN Gain	6	0	2.5	0.760597	6	ATAD1, CFL1P1, KLLN, PAPSS2, PTEN, RNLS
chr10:94,629,917-98,076,211	3446294	q23.33 - q24.1	CN Gain	35	0	2.5	10.2977	35	ALDH18A1, BLNK, C10orf129, C10orf131, CC2D2B, CCNJ, CEP55, CYP26A1, CYP26C1, CYP2C18, CYP2C19, CYP2C8, CYP2C9, DNTT, ENTPD1, EXOC6, FFAR4, FRA10AC1, HELLS, LGI1, LOC100128054, LOC728558, MIR3157, MYOF, NOC3L, PDE6C, PDLIM1, PIPSL, PLCE1, RBP4, SLC35G1, SORBS1, TBC1D12, TCTN3, ZNF518A
chr10:98,126,562-99,481,987	1355425	q24.1 - q24.2	CN Gain	25	1	2.5	31.1923	25	ANKRD2, ARHGAP19, ARHGAP19-SLIT1, AVPI1, C10orf12, C10orf62, EXOSC1, FRAT1, FRAT2, HOGA1, LCOR, LOC100505540, MARVELD1, MIR5692C2, MMS19, MORN4, PGAM1, PI4K2A, PIK3AP1, RRP12, SLIT1, TLL2, TM9SF3, UBTD1, ZDHHC16
chr10:98,959,757-99,510,658	550901	q24.1 - q24.2	CN Loss	19	0	2.5	35.4336	19	ANKRD2, ARHGAP19, ARHGAP19-SLIT1, AVPI1, C10orf62, EXOSC1, FRAT1, FRAT2, HOGA1, MARVELD1, MIR5692C2, MMS19, MORN4, PGAM1, PI4K2A, RRP12, UBTD1, ZDHHC16, ZFYVE27
chr10:99,553,088-101,392,615	1839527	q24.2	CN Gain	13	1	2.5	16.9481	13	CNNM1, CRTAC1, GOLGA7B, GOT1, HPS1, HPSE2, LOXL4, MIR1287, MIR4685, NKX2-3, PYROXD2, R3HCC1L, SLC25A28
chr10:106,956,302-111,505,085	4548783	q25.1	CN Loss	3	0	2.5	30.5679	3	RNU6-53, SORCS1, SORCS3
chr10:118,159,131-118,709,375	550244	q25.3	CN Loss	8	0	2.5	10.1035	8	C10orf82, ENO4, HSPA12A, KIAA1598, PNLIP, PNLIPRP1, PNLIPRP2, PNLIPRP3
chr11:69,647,721-69,947,433	299712	q13.3	CN Loss	5	1	2.5	36.1924	5	ANO1, CTTN, FADD, MIR548K, PPFIA1
chr11:121,752,283-122,560,784	808501	q24.1	CN Loss	7	0	2.5	11.2801	7	BSX, C11orf63, CLMP, CRTAM, HSPA8, LOC341056, UBASH3B
chr11:132,644,306-134,452,384	1808078	q25	CN Loss	15	0	2.5	64.3749	15	ACAD8, B3GAT1, GLB1L2, GLB1L3, IGSF9B, JAM3, LOC100128239, LOC283174, LOC283177, MIR4697, NCAPD3, OPCML, SPATA19, THYN1, VPS26B
chr12:15,031,176-18,710,969	3679793	p12.3	CN Loss	12	0	2.5	22.9184	12	DERA, EPS8, LMO3, MGST1, MIR3974, PIK3C2G, PTPRO, RERG, RERGL, SKP1P2, SLC15A5, STRAP
chr12:21,593,963-22,188,673	594710	p12.1	CN Loss	5	0	2.5	57.5309	5	ABCC9, CMAS, GYS2, KCNJ8, LDHB
chr12:22,709,048-26,359,733	3650685	p12.1 - p11.23	CN Loss	16	1	2.5	37.716	16	BCAT1, BHLHE41, C12orf77, CASC1, ETNK1, IFLTD1, KRAS, LINC00477, LOC100506451, LRMP, LYRM5, MIR4302, MIR920, RASSF8, SOX5, SSPN
chr12:40,254,393-41,113,295	858902	q12	CN Loss	5	0	2.5	14.4934	5	GXYLT1, PDZRN4, PPHLN1, YAF2, ZCRB1
chr12:47,212,035-47,606,863	394828	q13.11 - q13.12	CN Loss	15	1	2.5	37.5427	15	ADCY6, CACNB3, CCDC65, CCNT1, DDX23, FKBP11, KANSL2, LALBA, LOC255411, MIR1291, MIR4701, RND1, SNORA2A, SNORA2B, SNORA34
chr12:67,078,036-67,551,019	472983	q15	CN Loss	8	0	2.5	1.75588	8	CPM, LOC100130075, LOC100507250, MDM2, NUP107, RAP1B, SLC35E3, SNORA70G
chr12:92,457,969-93,807,297	1349328	q22	CN Gain	10	1	2.5	20.5613	10	CCDC41, CRADD, KRT19P2, LOC144486, MIR492, MIR5700, PLXNC1, SOCS2, SOCS2-AS1, TMCC3
chr12:97,638,459-99,839,985	2201526	q23.1	CN Gain	13	1	2.5	8.78204	13	ACTR6, ANKS1B, ANO4, APAF1, DEPDC4, FAM71C, GAS2L3, GOLGA2P5, MIR1827, NR1H4, SCYL2, SLC17A8, UHRF1BP1L
chr12:111,715,997-115,993,996	4277999	q24.13 - q24.22	CN Gain	30	1	2.5	14.5506	30	C12orf49, C12orf52, CCDC42B, DDX54, DTX1, FBXW8, HRK, IQCD, LHX5, LINC00173, MAP1LC3B2, MED13L, MIR4472-2, MIR620, OAS1, OAS2, OAS3, PLBD2, RASAL1, RBM19, RNFT2, RPH3A, SDS, SDSL, SLC24A6, TBX3, TBX5, TBX5-AS1, TESC, TPCN1
chr12:119,136,961-120,835,736	1698775	q24.31	CN Gain	37	0	2.5	18.5741	37	ACADS, ANAPC5, C12orf43, CABP1, CAMKK2, COQ5, COX6A1, DYNLL1, GATC, HNF1A, HNF1A-AS1, HPD, KDM2B, LOC100506668, LOC338799, MIR4700, MLEC, MORN3, MSI1, OASL, ORAI1, P2RX4, P2RX7, PLA2G1B, POP5, PSMD9, PXN, RHOF, RNF10, RNF34, SETD1B, SIRT4, SPPL3, SRSF9, TMEM120B, TRIAP1, UNC119B
chr12:121,581,811-122,346,306	764495	q24.31	CN Gain	18	0	2.5	43.4972	18	ABCB9, ARL6IP4, C12orf65, CCDC62, CDK2AP1, DENR, HCAR1, HCAR2, HCAR3, HIP1R, KNTC1, LOC100507091, MIR4304, MPHOSPH9, OGFOD2, PITPNM2, SBNO1, VPS37B
chr14:61,297,800-62,512,372	1214572	q23.2	CN Gain	4	0	2.5	13.8865	4	KCNH5, LINC00643, SNAPC1, SYT16
chr14:67,246,940-68,469,804	1222864	q24.1	CN Gain	5	0	2.5	18.9777	5	ACTN1, RAD51B, RDH12, ZFP36L1, ZFYVE26
chr15:24,445,727-24,995,662	549935	q12	CN Gain	3	0	2.5	3.90919	3	GABRA5, GABRB3, GABRG3
chr15:27,839,748-38,480,037	10640289	q13.1 - q15.1	CN Gain	80	3	2.5	55.7142	74	ACTC1, ANKRD63, ANP32AP1, AQR, ARHGAP11A, ARHGAP11B, ATPBD4, ATPBD4-AS1, AVEN, BMF, BUB1B, C15orf41, C15orf52, C15orf53, C15orf54, C15orf55, C15orf56, CHRFAM7A, CHRM5, CHRNA7, CSNK1A1P1, DISP2, DKFZP434L187, EIF2AK4, EMC4, EMC7, FAM98B, FAN1, FMN1, FSIP1, GJD2, GOLGA8A, GOLGA8B, GOLGA8T, GPR176, GREM1, HERC2P10, KATNBL1, KLF13, KNSTRN, LOC100131089, LOC100288637, LOC145845, LOC283710, LPCAT4, MEI…
chr15:39,848,008-40,201,402	353394	q15.1	CN Gain	10	0	2.5	50.1503	10	EHD4, JMJD7, JMJD7-PLA2G4B, MAPKBP1, MGA, MIR4310, PLA2G4B, PLA2G4D, PLA2G4E, SPTBN5
chr15:43,679,315-48,048,372	4369057	q21.1 - q21.2	CN Gain	23	0	2.5	11.0267	23	ATP8B4, BLOC1S6, CEP152, COPS2, CTXN2, DTWD1, DUT, EID1, FAM227B, FBN1, FGF7, GALK2, MIR4716, MIR548A3, MIR548U, MYEF2, NDUFAF4P1, SECISBP2L, SEMA6D, SHC4, SLC12A1, SLC24A5, SQRDL
chr15:56,053,060-61,451,427	5398367	q22.1 - q22.2	CN Gain	32	1	2.5	18.1226	32	ADAM10, ALDH1A2, ANXA2, APH1B, AQP9, BNIP2, C2CD4A, C2CD4B, CA12, CCNB2, FAM63B, FAM81A, FOXB1, GCNT3, GTF2A2, HSP90AB4P, LACTB, LDHAL6B, LIPC, MGC15885, MIR190A, MIR2116, MYO1E, NARG2, RAB8B, RNF111, RORA, RPS27L, SLTM, TLN2, TPM1, VPS13C
chr15:63,972,770-65,571,861	1599091	q22.31 - q23	CN Gain	19	0	2.5	20.2184	19	AAGAB, DIS3L, IQCH, IQCH-AS1, LCTL, MAP2K1, MEGF11, MIR4311, RPL4, SCARNA14, SMAD3, SMAD6, SNAPC5, SNORD16, SNORD18A, SNORD18B, SNORD18C, TIPIN, ZWILCH
chr16:11,726,340-12,010,337	283997	p13.13	CN Gain	7	0	2.5	1.4722	7	BCAR4, GSPT1, RSL1D1, SNX29, TNFRSF17, TXNDC11, ZC3H7A
chr16:12,860,205-14,529,712	1669507	p13.12	CN Gain	6	2	2.5	4.8467	6	ERCC4, MIR193B, MIR365A, MKL2, PARN, SHISA9
chr16:16,856,989-18,759,299	1902310	p12.3	CN Gain	12	0	2.5	100	12	ABCC6P1, ARL6IP1, MIR3179-1, MIR3179-2, MIR3179-3, MIR3180-1, MIR3180-2, MIR3180-3, NOMO2, RPS15A, SMG1, XYLT1
chr16:20,254,245-21,296,029	1041784	p12.3 - p12.2	CN Gain	19	0	2.5	44.0672	19	ACSM1, ACSM2A, ACSM2B, ACSM3, ACSM5, ANKS4B, CRYM, CRYM-AS1, DCUN1D3, DNAH3, ERI2, LOC81691, LYRM1, PDILT, SNX29P1, THUMPD1, TMEM159, UMOD, ZP2
chr16:27,828,786-28,849,377	1020591	p11.2	CN Gain	21	0	2.5	87.4239	19	APOBR, ATP2A1, ATXN2L, CCDC101, CLN3, EIF3C, EIF3CL, GSG1L, IL27, LOC100289092, MIR4721, NUPR1, RABEP2, SBK1, SH2B1, SULT1A1, SULT1A2, TUFM, XPO6
chr16:34,059,589-34,847,384	787795	p11.2 - p11.1	CN Gain	6	0	2.5	100	6	FLJ26245, LOC100130700, LOC146481, LOC283914, RNA5SP411, UBE2MP1
chr16:48,934,933-50,724,271	1789338	q12.1	CN Gain	8	0	2.5	20.5572	8	BRD7, C16orf97, CYLD, LOC100505619, NKD1, NOD2, SALL1, SNX20
chr16:54,047,586-55,268,359	1220773	q12.2 - q13	CN Gain	30	0	2.5	42.423	30	AMFR, BBS2, CAPNS2, CES1, CES1P1, CES1P2, CES5A, DKFZP434H168, GNAO1, LOC283856, LPCAT2, MIR3935, MMP2, MT1A, MT1B, MT1DP, MT1E, MT1F, MT1G, MT1H, MT1IP, MT1JP, MT1L, MT1M, MT2A, MT3, MT4, NUDT21, OGFOD1, SLC6A2
chr16:69,257,813-69,700,057	442244	q22.1 - q22.2	CN Gain	5	0	2.5	100	5	HYDIN, HYDIN2, LOC100130894, MTSS1L, VAC14
chr16:71,361,845-72,894,835	1532990	q22.3	CN Gain	4	0	2.5	6.22059	4	HTA, LOC100506172, PSMD7, ZFHX3
chr16:74,393,234-86,289,153	11895919	q23.1 - q24.2	CN Gain	74	1	2.5	29.5014	74	ADAD2, ADAMTS18, ATMIN, ATP2C2, BCMO1, C16orf46, C16orf74, C16orf95, CDH13, CDYL2, CENPN, CLEC3A, CMC2, CMIP, CNTNAP4, COTL1, COX4I1, CRISPLD2, DNAAF1, DYNLRB2, EMC8, FAM92B, FBXO31, FLJ30679, FOXC2, FOXF1, FOXF1-AS1, FOXL1, GAN, GCSH, GINS2, GSE1, HSBP1, HSD17B2, HSDL1, IRF8, JPH3, KCNG4, KIAA0513, KIAA1609, KLHL36, LINC00311, LOC100129617, LOC146513, LOC400548, LOC732275, MAF, MAP1LC3B, MBTPS1,…
chr16:86,639,033-88,017,702	1378669	q24.2 - q24.3	CN Gain	28	0	2.5	69.1822	28	ACSF3, ANKRD11, APRT, BANP, CBFA2T3, CDH15, CDT1, CTU2, CYBA, GALNS, IL17C, LINC00304, LOC100287036, LOC400558, MIR4722, MIR5189, MVD, PABPN1L, PIEZO1, RNF166, SLC22A31, SNAI3, SNAI3-AS1, TRAPPC2L, ZC3H18, ZFPM1, ZNF469, ZNF778
chr17:259,295-1,766,136	1506841	p13.3	CN Gain	32	1	2.5	67.5716	32	ABR, BHLHA9, C17orf97, CRK, DBIL5P, FAM101B, FAM57A, GEMIN4, GLOD4, INPP5K, MIR22, MIR22HG, MIR3183, MYO1C, NXN, PITPNA, PITPNA-AS1, PRPF8, RILP, RNMTL1, RPA1, SCARF1, SERPINF1, SERPINF2, SLC43A2, SMYD4, TIMM22, TLCD2, TUSC5, VPS53, WDR81, YWHAE
chr17:15,693,494-16,508,686	815192	p12 - p11.2	CN Gain	16	1	2.5	14.1789	16	ADORA2B, C17orf76-AS1, CENPV, FAM211A, MIR1288, NCOR1, PIGL, SNORD49A, SNORD49B, SNORD65, TRPV2, TTC19, UBB, ZNF287, ZNF624, ZSWIM7
chr17:18,029,545-18,177,740	148195	p11.2	CN Gain	7	0	2.5	100	7	ALKBH5, FLII, LLGL1, SHMT1, SMCR7, SMCR8, TOP3A
chr17:19,151,933-19,244,252	92319	p11.2	CN Gain	5	1	2.5	58.2415	5	B9D1, EPN2, MAPK7, MFAP4, MIR1180
chr17:38,712,156-39,536,098	823942	q21.31	CN Gain	23	0	2.5	33.4409	23	ARL4D, C17orf105, CD300LG, DHX8, DUSP3, ETV4, FAM215A, G6PC3, HDAC5, LOC100130581, LSM12, MEOX1, MIR2117, MPP2, MPP3, NAGS, NBR1, PPY, PYY, SOST, TMEM101, TMEM106A, TMEM106A-AS1
chr17:42,939,891-43,592,418	652527	q21.32	CN Gain	20	2	2.5	33.4794	20	CBX1, CDK5RAP3, COPZ2, KPNB1, LRRC46, MIR1203, MIR152, MRPL10, NFE2L1, NPEPPS, OSBPL7, PNPO, PRR15L, SCRN2, SKAP1, SNX11, SP2, SP6, TBKBP1, TBX21
chr17:45,820,453-46,035,805	215352	q21.33	CN Gain	9	0	2.5	40.1965	9	ACSF2, CACNA1G, CACNA1G-AS1, CHAD, EPN3, LRRC59, MYCBPAP, RSAD1, SPATA20
chr17:53,507,772-53,964,702	456930	q22	CN Gain	17	1	2.5	48.3829	17	BZRAP1, BZRAP1-AS1, DYNLL2, EPX, HSF5, LPO, MIR142, MIR4736, MKS1, MPO, MSX2P1, MTMR4, OR4D1, OR4D2, RNF43, SEPT4, SUPT4H1
chr19:1,380,880-2,214,726	833846	p13.3	CN Gain	35	2	2.5	96.4571	35	ADAMTSL5, ADAT3, AMH, AP3D1, APC2, ATP8B3, BTBD2, C19orf25, CSNK1G2, CSNK1G2-AS1, DAZAP1, DOT1L, FAM108A1, IZUMO4, JSRP1, KLF16, LOC100288123, MBD3, MEX3D, MIR1227, MIR1909, MIR4321, MKNK2, MOB3A, ONECUT3, PCSK4, PLEKHJ1, PLK5, REEP6, REXO1, RPS15, SCAMP4, SF3A2, TCF3, UQCR11
chr19:5,524,708-5,915,846	391138	p13.3	CN Gain	17	0	2.5	6.96659	17	C19orf70, CAPS, CATSPERD, DUS3L, FUT3, FUT5, FUT6, HSD11B1L, LONP1, NDUFA11, NRTN, PRR22, RANBP3, RPL36, SAFB, SAFB2, VMAC
chr19:18,092,924-18,251,776	158852	p13.11	CN Gain	9	0	2.5	100	9	IFI30, JUND, KIAA1683, LOC729966, MAST3, MPV17L2, PDE4C, PIK3R2, RAB3A
chr19:21,625,396-22,204,466	579070	p12	CN Gain	6	0	2.5	100	6	LOC641367, ZNF100, ZNF208, ZNF257, ZNF43, ZNF676
chr20:0-1,102,400	1102400	p13	CN Loss	22	0	2.5	43.2633	22	ANGPT4, C20orf96, CSNK2A1, DEFB125, DEFB126, DEFB127, DEFB128, DEFB129, DEFB132, FAM110A, NRSN2, PSMF1, RBCK1, RSPO4, SCRT2, SLC52A3, SOX12, SRXN1, TBC1D20, TCF15, TRIB3, ZCCHC3
chr20:2,485,654-3,570,690	1085036	p13	CN Loss	29	1	2.5	21.5315	29	ATRN, AVP, C20orf141, C20orf194, CPXM1, DDRGK1, EBF4, FASTKD5, GNRH2, IDH3B, ITPA, MIR1292, MRPS26, NOP56, OXT, PCED1A, PROSAPIP1, PTPRA, SLC4A11, SNORA51, SNORD110, SNORD56, SNORD57, SNORD86, TMC2, TMEM239, UBOX5, UBOX5-AS1, VPS16
chr20:37,240,929-38,570,701	1329772	q12	CN Loss	1	0	2.5	19.9269	1	LOC339568
chr21:10,013,263-10,117,957	104694	p11.1	CN Gain	5	0	2.5	100	5	BAGE, BAGE2, BAGE3, BAGE4, BAGE5
chr21:13,339,394-16,455,436	3116042	q11.2 - q21.1	CN Gain	16	0	2.5	48.3536	16	ABCC13, ANKRD20A11P, ANKRD30BP2, C21orf15, HSPA13, LINC00478, LIPI, LOC100288966, LOC388813, MIR3156-3, NRIP1, POTED, RBM11, SAMSN1, SAMSN1-AS1, USP25
chr21:45,704,663-46,944,323	1239660	q22.3	CN Gain	18	0	2.5	33.5888	18	C21orf58, COL18A1, COL6A1, COL6A2, DIP2A, DIP2A-IT1, FTCD, LOC100129027, LSS, MCM3AP, MCM3AP-AS1, PCBP3, PCNT, PRMT2, S100B, SLC19A1, SPATC1L, YBEY
chr22:17,283,030-19,920,829	2637799	q11.21	CN Gain	66	4	2.5	91.9031	66	AIFM3, ARVCF, BCRP2, C22orf29, C22orf39, CDC45, CLDN5, CLTCL1, COMT, CRKL, DGCR10, DGCR11, DGCR14, DGCR2, DGCR5, DGCR6L, DGCR8, DGCR9, GNB1L, GP1BB, GSC2, HIRA, KLHL22, LOC150185, LOC150197, LOC284865, LOC388849, LOC400891, LOC729444, LZTR1, MED15, MIR1286, MIR1306, MIR185, MIR3618, MIR4761, MRPL40, P2RX6, P2RX6P, PI4KA, PI4KAP1, POM121L4P, PRODH, RANBP1, RIMBP3, RTN4R, SCARF2, SEPT5, SEPT5-GP1BB…
chr22:37,398,170-37,572,180	174010	q13.1	CN Gain	7	0	2.5	67.1381	7	CBY1, DNAL4, GTPBP1, JOSD1, NPTXR, SUN2, TOMM22
chr22:41,935,663-42,644,331	708668	q13.2 - q13.31	CN Gain	6	0	2.5	37.2478	6	EFCAB6, EFCAB6-AS1, MPPED1, PNPLA5, SCUBE1, SULT4A1
Abbreviations: CN; Copy number, CNV; Copy number variation
