# Supplementary material for: Genes co-amplified with ERBB2 or MET as novel potential cancer-promoting genes in gastric cancer
Source: Oncotarget. 2017 Sep 21;8(54):92209–26. doi: 10.18632/oncotarget.21150 (PMC5696175; doi:10.18632/oncotarget.21150)
Supplement: Supplementary file 6 [file oncotarget-08-92209-s006.xlsx]

## Sheet: PositiveGenes
Supplementary Table 5: Correlation between DNA CNAs and gene expression
Rank	Gene	Chromosome	Correlation coefficient	False Discovery Rate (FDR)
1	LSM12	17	0.9593	0
2	SMARCE1(or BAF57)	17	0.9327	0
3	TRIP12	2	0.9164	0
4	CLNS1A	11	0.9137	0
5	POP4	19	0.9119	0
6	ERBB2	17	0.9044	0
7	MSL-1	17	0.8988	0
8	PSMD3	17	0.8936	0
9	PPM1D	17	0.8905	0
10	C19orf12	19	0.8867	0
11	COPS5	8	0.8823	0
12	C19orf2	19	0.8797	0
13	MIEN1(C17orf37)	17	0.8773	0
14	SEC61G	7	0.8713	0
15	CASC3	17	0.8713	0
16	UQCRFS1	19	0.8687	0
17	ARIH1	15	0.8677	0
18	KRTAP3-3	17	0.8661	0
19	STARD3	17	0.8626	0
20	CNOT7	8	0.854	0
21	POLR3F	20	0.8468	0
22	BBS4	15	0.8449	0
23	G6PC3	17	0.8417	0
24	MPP3	17	0.8416	0
25	HSPC148	11	0.8415	0
26	PABPC1	8	0.838	0
27	DUSP3	17	0.8257	0
28	TCAP	17	0.8253	0
29	YTHDF1	20	0.8248	0
30	KRT10	17	0.8246	0
31	ZNF324	19	0.8217	0
32	PAK2	3	0.8213	0
33	RPL30	8	0.8206	0
34	AZIN1	8	0.8203	0
35	APPBP2	17	0.8182	0
36	ZNF133	20	0.816	0
37	TMEM101	17	0.8158	0
38	PGAP3(PERLD1)	17	0.8157	0
39	SS18L1	20	0.8154	0
40	PTK2	8	0.8135	0
41	BRWD2	10	0.8127	0
42	SRPK2	7	0.8116	0
43	PIK3C3	18	0.8107	0
44	SVH	7	0.8099	0
45	RSF1	11	0.8093	0
46	TXNL1	18	0.8089	0
47	ALG8	11	0.8075	0
48	CCDC5	18	0.8074	0
49	ZC3H15	2	0.8072	0
50	PRPF8	17	0.8045	0
51	CSTF1	20	0.8034	0
52	MTDH	8	0.8022	0
53	INTS8	8	0.8015	0
54	STATIP1	18	0.798	0
55	ORC5L	7	0.7976	0
56	ZNHIT1	7	0.7971	0
57	WDR75	2	0.7965	0
58	MLLT10	10	0.7958	0
59	PIGX	3	0.7954	0
60	ZNF622	5	0.7917	0
61	ZGPAT	20	0.7912	0
62	DUSP12	1	0.7897	0
63	PEX1	7	0.7888	0
64	RPL8	8	0.7888	0
65	PIK3CA	3	0.7886	0
66	CLTA	9	0.7885	0
67	CRNKL1	20	0.7883	0
68	VPS13B	8	0.7882	0
69	PAPD4	5	0.7879	0
70	PMPCB	7	0.7879	0
71	WDR81	17	0.7879	0
72	C20orf11	20	0.7861	0
73	MRPS26	20	0.7859	0
74	EIF1	17	0.7853	0
75	GATAD1	7	0.7838	0
76	BTBD1	15	0.7838	0
77	NCBP2	3	0.7835	0
78	CCDC100	5	0.7834	0
79	ZCCHC3	20	0.7834	0
80	MFN1	3	0.7833	0
81	MAP2K4	17	0.7828	0
82	PLEKHF2	8	0.7822	0
83	POLR2K	8	0.7813	0
84	CPNE3	8	0.7796	0
85	NEK3	13	0.7796	0
86	RPS21	20	0.779	0
87	SMC3	10	0.7789	0
88	MYO9A	15	0.7785	0
89	INTS4	11	0.7779	0
90	CAPZA2	7	0.7771	0
91	PAIP1	5	0.7762	0
92	ACTR3	2	0.776	0
93	ZRF1	7	0.776	0
94	SMAD2	18	0.7759	0
95	LSM1	8	0.7754	0
96	TH1L	20	0.7747	0
97	MET	7	0.7738	0
98	GTPBP10	7	0.7737	0
99	MPP2	17	0.7732	0
100	USP8	15	0.7729	0
101	C20orf30	20	0.7728	0
102	MTFR1	8	0.7725	0
103	RPS25	11	0.7707	0
104	RBM8A	1	0.7704	0
105	COG5	7	0.7704	0
106	YWHAZ	8	0.7693	0
107	RPL19	17	0.7692	0
108	ARF1	1	0.7685	0
109	CSE1L	20	0.7681	0
110	FAM58A	23	0.7681	0
111	LOC145758	15	0.7668	0
112	MTMR9	8	0.7666	0
113	ZBTB45	19	0.7652	0
114	FBXO11	2	0.765	0
115	STRAP	12	0.7646	0
116	THRAP4	17	0.7643	0
117	SMAD4	18	0.7643	0
118	CSPP1	8	0.7642	0
119	ADNP	20	0.7642	0
120	TNFSF5IP1	18	0.7639	0
121	FAM11A	23	0.7639	0
122	NDUFB9	8	0.7633	0
123	VDAC2	10	0.7633	0
124	ARPC1A	7	0.7627	0
125	NDUFC2	11	0.7627	0
126	MRPS28	8	0.7615	0
127	RP9	7	0.7612	0
128	FASTKD3	5	0.7604	0
129	RPL17	18	0.7597	0
130	C20orf43	20	0.7594	0
131	ASH2L	8	0.759	0
132	ANXA7	10	0.7588	0
133	REEP5	5	0.7583	0
134	DKFZp434K1815	7	0.7583	0
135	C18orf8	18	0.7582	0
136	PCM1	8	0.7575	0
137	SNRPB2	20	0.7568	0
138	KIAA1012	18	0.7566	0
139	C20orf111	20	0.756	0
140	RPL7	8	0.7547	0
141	KIAA1219	20	0.7547	0
142	LAPTM4B	8	0.7536	0
143	PRKCI	3	0.753	0
144	XRN2	20	0.7525	0
145	GOPC	6	0.7524	0
146	ARFGAP1	20	0.7524	0
147	SENP5	3	0.7523	0
148	COPS6	7	0.7523	0
149	C9orf23	9	0.7516	0
150	RIOK3	18	0.7514	0
151	VAPB	20	0.7512	0
152	CNO	4	0.7511	0
153	VPS26A	10	0.7507	0
154	C18orf21	18	0.7507	0
155	TAF4	20	0.7496	0
156	SYPL1	7	0.7492	0
157	VPS37A	8	0.7491	0
158	YME1L1	10	0.7489	0
159	DKFZp547C195	11	0.7483	0
160	PGBD3	10	0.7476	0
161	OXA1L	14	0.7469	0
162	TTC35	8	0.7466	0
163	TMUB1	7	0.7452	0
164	PHGDHL1	13	0.7452	0
165	RPL38	17	0.7449	0
166	C20orf121	20	0.7441	0
167	PON2	7	0.7439	0
168	LDOC1L	22	0.7439	0
169	LACTB2	8	0.7432	0
170	PHF20L1	8	0.7432	0
171	GOLGA5	14	0.7424	0
172	NSD1	5	0.7423	0
173	NUDT5	10	0.7422	0
174	SLC35B2	6	0.7418	0
175	USP6NL	10	0.7415	0
176	C10orf119	10	0.7415	0
177	CRSP9	5	0.7405	0
178	RBBP8	18	0.7404	0
179	NAGS	17	0.7398	0
180	TARS	5	0.7375	0
181	PRKRIP1	7	0.7374	0
182	DYM	18	0.7373	0
183	NUDT9	4	0.7365	0
184	ALG9	11	0.7361	0
185	FAM82B	8	0.7358	0
186	CCDC25	8	0.7348	0
187	NPC1	18	0.7348	0
188	ATR	3	0.7346	0
189	SEPHS1	10	0.7344	0
190	HDDC2	6	0.7341	0
191	C20orf142	20	0.733	0
192	C18orf25	18	0.7327	0
193	PPP2CB	8	0.7325	0
194	C5orf22	5	0.7324	0
195	URG4	7	0.7314	0
196	C13orf23	13	0.7312	0
197	FAM121B	23	0.7305	0
198	TMEM70	8	0.7304	0
199	HSPA14	10	0.73	0
200	ASNSD1	2	0.7298	0
201	KIAA1429	8	0.7297	0
202	UQCRC2	16	0.7297	0
203	GRB7	17	0.7297	0
204	ERGIC2	12	0.7293	0
205	MRPL15	8	0.7291	0
206	COMMD5	8	0.729	0
207	MRPS31	13	0.7286	0
208	C15orf24	15	0.7285	0
209	ADPGK	15	0.7283	0
210	NXT1	20	0.7281	0
211	HTATSF1	23	0.7278	0
212	KIN	10	0.7262	0
213	ESF1	20	0.7253	0
214	MAP3K7	6	0.7252	0
215	C20orf165	20	0.7252	0
216	PLOD3	7	0.7247	0
217	FLJ39575	7	0.7246	0
218	RCBTB1	13	0.7243	0
219	DNAJB12	10	0.7241	0
220	BCDIN3	7	0.7239	0
221	UBE2V1	20	0.7239	0
222	ZNF7	8	0.7237	0
223	ADK	10	0.7236	0
224	ZNF508	18	0.7236	0
225	GDI2	10	0.7229	0
226	OSGIN2	8	0.7227	0
227	HCG18	6	0.7225	0
228	GTPBP4	10	0.7224	0
229	SNX5	20	0.7223	0
230	REPS1	6	0.7217	0
231	SMYD4	17	0.7215	0
232	IFT74	9	0.7214	0
233	CHCHD1	10	0.7204	0
234	PSMC2	7	0.7201	0
235	ABHD12	20	0.7201	0
236	IFT52	20	0.7201	0
237	PSMB1	6	0.72	0
238	CLTC	17	0.72	0
239	DPAGT1	11	0.7194	0
240	USP16	21	0.7193	0
241	RC74	8	0.7185	0
242	WHSC1L1	8	0.7185	0
243	SERINC3	20	0.7183	0
244	ZNF639	3	0.7178	0
245	UBE2C	20	0.7178	0
246	C20orf3	20	0.7177	0
247	DCTN6	8	0.7176	0
248	SAR1A	10	0.7176	0
249	RPL23	17	0.7176	0
250	DAD1	14	0.7175	0
251	C20orf112	20	0.7175	0
252	FLJ10769	13	0.7173	0
253	C7orf23	7	0.7165	0
254	COX6C	8	0.7164	0
255	IDH3B	20	0.7162	0
256	RAB2	8	0.7158	0
257	C9orf46	9	0.7154	0
258	DCUN1D5	11	0.7153	0
259	SENP8	15	0.715	0
260	C5orf14	5	0.7147	0
261	PLAGL2	20	0.7146	0
262	TPD52L2	20	0.7138	0
263	CUL4A	13	0.7132	0
264	WDR70	5	0.7131	0
265	VPS8	3	0.7126	0
266	RPL35A	3	0.7126	0
267	OPA1	3	0.7125	0
268	PQLC1	18	0.7122	0
269	LSM8	7	0.7119	0
270	MYL5	4	0.7116	0
271	C8orf76	8	0.7115	0
272	TASP1	20	0.7115	0
273	HERC4	10	0.7114	0
274	CCDC132	7	0.7113	0
275	POP7	7	0.7111	0
276	EDD1	8	0.7109	0
277	CCDC90B	11	0.7105	0
278	EXOC3	5	0.7104	0
279	RPP38	10	0.7104	0
280	CCNE1	19	0.7101	0
281	PCBD1	10	0.7096	0
282	RAE1	20	0.7093	0
283	AIFM1	23	0.7092	0
284	USP28	11	0.7091	0
285	RPL26	17	0.709	0
286	C8orf40	8	0.7088	0
287	TMEM66	8	0.7084	0
288	MTERFD1	8	0.7084	0
289	USPL1	13	0.7084	0
290	DHTKD1	10	0.7082	0
291	CABLES1	18	0.7081	0
292	KIAA0232	4	0.708	0
293	C3orf34	3	0.7076	0
294	PRDX4	23	0.7075	0
295	DCTN4	5	0.7073	0
296	GTPBP5	20	0.7068	0
297	HDAC2	6	0.7055	0
298	KLHL9	9	0.7055	0
299	UBE2E3	2	0.7054	0
300	THRAP6	8	0.7051	0
301	WAC	10	0.7049	0
302	UBE2D3	4	0.7048	0
303	ATP6V1B2	8	0.7045	0
304	WDR53	3	0.7044	0
305	USP32	17	0.7044	0
306	SNX2	5	0.7043	0
307	SALL4	20	0.7041	0
308	CSNK1G3	5	0.7037	0
309	PTDSS1	8	0.7035	0
310	FLJ20021	4	0.7031	0
311	C20orf12	20	0.7026	0
312	SLC25A14	23	0.7022	0
313	BCAP31	23	0.7021	0
314	AP4M1	7	0.702	0
315	AK3	9	0.7017	0
316	SIAHBP1	8	0.7015	0
317	POLI	18	0.7015	0
318	VCPIP1	8	0.7014	0
319	BOP1	8	0.7014	0
320	ASCC1	10	0.7014	0
321	BTBD7	14	0.7012	0
322	NKRF	23	0.7006	0
323	HSP90AB1	6	0.7004	0
324	WRN	8	0.6999	0
325	P117	19	0.6994	0
326	UBE1DC1	3	0.6991	0
327	AASDHPPT	11	0.6979	0
328	LYRM4	6	0.6978	0
329	C14orf11	14	0.6977	0
330	PITPNA	17	0.6977	0
331	C10orf104	10	0.6976	0
332	RNASEN	5	0.6968	0
333	C7orf27	7	0.6967	0
334	MOCS3	20	0.6961	0
335	DIDO1	20	0.6961	0
336	CDC5L	6	0.6957	0
337	ELAC1	18	0.6956	0
338	CRLS1	20	0.6956	0
339	AFF1	4	0.6955	0
340	NARS2	11	0.6951	0
341	TLR3	4	0.6949	0
342	CWF19L2	11	0.6949	0
343	ASXL1	20	0.6946	0
344	ZC3H11A	1	0.6941	0
345	NSMCE2	8	0.6941	0
346	STAM	10	0.6941	0
347	CSNK1A1	5	0.6939	0
348	ST7	7	0.6939	0
349	YTHDF2	1	0.6937	0
350	TAF4B	18	0.6936	0
351	LOC152217	3	0.6935	0
352	TBPL1	6	0.6934	0
353	WDSOF1	8	0.6932	0
354	RNF41	12	0.6931	0
355	CDC123	10	0.693	0
356	DPM1	20	0.693	0
357	ZNF507	19	0.6926	0
358	ACACA	17	0.6922	0
359	KRT25	17	0.6919	0
360	PTRH2	17	0.6919	0
361	GMPR2	14	0.6918	0
362	HEBP2	6	0.6916	0
363	SC65	17	0.6911	0
364	RNF26	11	0.691	0
365	FAM103A1	15	0.6909	0
366	CASC4	15	0.6905	0
367	MKKS	20	0.6905	0
368	PSMF1	20	0.6902	0
369	FGFR1OP2	12	0.6899	0
370	SLC10A3	23	0.6898	0
371	CEP192	18	0.6895	0
372	HSF1	8	0.6892	0.00162
373	GOLGA7	8	0.6891	0.001616
374	FLJ33630	5	0.6889	0.001611
375	C20orf72	20	0.6885	0.001607
376	C17orf25	17	0.6876	0.001603
377	ANKIB1	7	0.6875	0.001599
378	YKT6	7	0.6869	0.001594
379	C18orf22	18	0.6868	0.00159
380	TMTC3	12	0.6865	0.001586
381	C11orf73	11	0.6863	0.001582
382	EGFR	7	0.6862	0.001578
383	DDHD2	8	0.686	0.001574
384	VDAC3	8	0.6847	0.00157
385	DPY19L4	8	0.6844	0.001565
386	FAM76B	11	0.6842	0.001561
387	RINT1	7	0.684	0.001557
388	ELP3	8	0.684	0.001553
389	MRPS35	12	0.684	0.001549
390	TATDN1	8	0.6839	0.001545
391	ZNF318	6	0.6824	0.001542
392	EED	11	0.6823	0.001538
393	GRAMD2	15	0.6821	0.001534
394	RABL5	7	0.6818	0.00153
395	YAP1	11	0.6818	0.001526
396	CDC73	1	0.6817	0.001522
397	MRPL14	6	0.6817	0.001518
398	TM9SF4	20	0.6816	0.001514
399	PPP2R5D	6	0.6806	0.001511
400	DMTF1	7	0.6806	0.001507
401	BRF2	8	0.6805	0.001503
402	ZNF313	20	0.6805	0.001499
403	TRFP	6	0.68	0.001496
404	SUV39H2	10	0.6797	0.001492
405	XAB1	2	0.6794	0.001488
406	DDX27	20	0.6794	0.001485
407	PIGM	1	0.6791	0.001481
408	NUP153	6	0.6791	0.001477
409	SNX14	6	0.6791	0.001474
410	CEP57	11	0.6791	0.00147
411	KIAA0947	5	0.679	0.001467
412	COPB2	3	0.6784	0.001463
413	PIAS2	18	0.6784	0.00146
414	GSTM2	1	0.6782	0.001456
415	BIRC2	11	0.678	0.001453
416	RANBP9	6	0.6779	0.001449
417	DDX56	7	0.6778	0.001446
418	VAPA	18	0.6777	0.001442
419	TMEM14C	6	0.6774	0.001439
420	EI24	11	0.6774	0.001435
421	CBLL1	7	0.6773	0.001432
422	RPLP1	15	0.6768	0.001429
423	FVT1	18	0.6767	0.001425
424	KIAA1468	18	0.6766	0.001422
425	PAK1	11	0.6765	0.001418
426	ESCO1	18	0.6765	0.001415
427	DENND4A	15	0.6762	0.001412
428	C7orf47	7	0.676	0.001409
429	ORMDL3	17	0.6757	0.001405
430	ASAH1	8	0.6755	0.001402
431	BRCC3	23	0.6753	0.001399
432	CCDC77	12	0.6752	0.001396
433	BRI3	7	0.675	0.001392
434	TRIM56	7	0.675	0.001389
435	ABCC10	6	0.6749	0.001386
436	C10orf9	10	0.6749	0.001383
437	ZNF236	18	0.6745	0.00138
438	ERCC6	10	0.6739	0.001376
439	C6orf153	6	0.6737	0.001373
440	ATP6V1C1	8	0.6732	0.00137
441	TESK1	9	0.6727	0.001367
442	C14orf10	14	0.6725	0.001364
443	PRPF6	20	0.672	0.001361
444	ARL8B	3	0.6717	0.001358
445	HMGB1	13	0.6714	0.001355
446	MGC2752	19	0.6713	0.001352
447	POLR3C	1	0.671	0.001349
448	FUT10	8	0.6698	0.001346
449	FAM49B	8	0.6698	0.001343
450	COX7A2L	2	0.6696	0.00134
451	CAV2	7	0.6696	0.001337
452	ARFGEF1	8	0.6695	0.001334
453	CSNK2A1	20	0.6695	0.001331
454	BNIP3L	8	0.6691	0.001328
455	RPA1	17	0.6688	0.001325
456	SLC25A15	13	0.6687	0.001322
457	CDC37L1	9	0.6682	0.001319
458	ATP5C1	10	0.6681	0.001316
459	RPL35	9	0.668	0.001314
460	PAPD1	10	0.6675	0.001311
461	ZNF696	8	0.6673	0.001308
462	CENTB2	3	0.6672	0.001305
463	MAD2L1BP	6	0.6671	0.001302
464	TBP	6	0.6671	0.0013
465	ERICH1	8	0.6664	0.001297
466	ZW10	11	0.6662	0.001294
467	IFRD1	7	0.666	0.001291
468	POMP	13	0.6658	0.001288
469	AMD1	6	0.6656	0.001286
470	SLC25A40	7	0.6654	0.001283
471	PYY	17	0.6653	0.00128
472	ABR	17	0.6652	0.001278
473	MED11	17	0.6644	0.001275
474	ANKRD26	10	0.6641	0.001272
475	UCKL1	20	0.6639	0.001269
476	TNKS	8	0.6638	0.001267
477	CXorf40B	23	0.663	0.001264
478	SURB7	12	0.6629	0.001262
479	E2F3	6	0.6627	0.001259
480	LEPROTL1	8	0.6627	0.001256
481	TIMM23	10	0.6625	0.001254
482	C3orf10	3	0.6622	0.001251
483	SCRIB	8	0.6621	0.001248
484	MED4	13	0.6621	0.001246
485	MED31	17	0.662	0.001243
486	POFUT1	20	0.662	0.001241
487	C1orf43	1	0.6619	0.001238
488	ATP6V1H	8	0.6619	0.001236
489	MUTED	6	0.6617	0.001233
490	TRRAP	7	0.6615	0.001231
491	BMI1	10	0.6613	0.001228
492	SS18	18	0.6613	0.001226
493	CGI-09	20	0.6608	0.001223
494	PPP6C	9	0.6603	0.001221
495	DERA	12	0.6601	0.001218
496	CBARA1	10	0.6594	0.001216
497	STK10	5	0.6592	0.001213
498	ATP5E	20	0.659	0.001211
499	RAB22A	20	0.6589	0.001209
500	TMEM1	21	0.6589	0.001206
501	MIB1	18	0.6587	0.001204
502	BCL7C	16	0.6586	0.001201
503	C11orf31	11	0.6583	0.001199
504	FLJ13611	5	0.6582	0.001197
505	TCEB1	8	0.6582	0.001194
506	WNK1	12	0.6582	0.001192
507	RBM13	8	0.6581	0.00119
508	TMEM128	4	0.658	0.001187
509	FBXO45	3	0.6575	0.001185
510	FAM104B	23	0.6575	0.001183
511	MAN2B2	4	0.6574	0.00118
512	MRFAP1L1	4	0.6574	0.001178
513	RCN2	15	0.6573	0.001176
514	CSDE1	1	0.657	0.001173
515	ATP5A1	18	0.6568	0.001171
516	AP3B1	5	0.6566	0.001169
517	HRSP12	8	0.6566	0.001167
518	C20orf44	20	0.6565	0.001164
519	MGC119295	7	0.6563	0.001162
520	GHITM	10	0.6562	0.00116
521	HNRPA3	2	0.6561	0.001158
522	MTA3	2	0.6559	0.001155
523	TXNDC10	18	0.6558	0.001153
524	ATXN7L4	7	0.6557	0.001151
525	RRBP1	20	0.6555	0.001149
526	RAD52	12	0.6552	0.001147
527	PLCG1	20	0.655	0.001144
528	ZNF706	8	0.6546	0.001142
529	PPP2CA	5	0.6545	0.00114
530	BCAP29	7	0.6544	0.001138
531	OXR1	8	0.6543	0.001136
532	TMTC4	13	0.6543	0.001134
533	TMED10	14	0.6543	0.001132
534	JUP	17	0.6543	0.001129
535	TAF2	8	0.6539	0.001127
536	TIGD6	5	0.6538	0.001688
537	SYNJ2	6	0.6538	0.001685
538	JARID1A	12	0.6538	0.001682
539	ATG5	6	0.6534	0.001679
540	NUS1	6	0.6532	0.001675
541	SLC25A32	8	0.6531	0.001672
542	C5orf28	5	0.653	0.001669
543	KIF13B	8	0.6528	0.002222
544	HINT2	9	0.6528	0.002217
545	PARP2	14	0.6528	0.002213
546	C18orf10	18	0.6527	0.002209
547	WDR67	8	0.6526	0.002205
548	C17orf63	17	0.6526	0.002201
549	H3F3A	1	0.6525	0.002197
550	ZNF92	7	0.652	0.002193
551	NARS	18	0.6517	0.002189
552	NOL5A	20	0.6515	0.002185
553	VDP	4	0.6514	0.002181
554	ABHD12	20	0.6514	0.002178
555	C20orf119	20	0.6511	0.002174
556	ZBTB7A	19	0.6506	0.00217
557	BTAF1	10	0.6505	0.002166
558	MRPL36	5	0.6503	0.002162
559	EIF3S3	8	0.6498	0.002158
560	ANKRD9	14	0.6497	0.002154
561	EML4	2	0.6494	0.00215
562	TRAPPC5	19	0.6494	0.002147
563	COVA1	23	0.6494	0.002143
564	WDR32	9	0.6492	0.002139
565	TAF6	7	0.6485	0.002131
566	MCM8	20	0.6484	0.002128
567	C2orf49	2	0.6481	0.002124
568	VCP	9	0.6479	0.00212
569	CYHR1	8	0.6478	0.002117
570	MRPL13	8	0.6477	0.002113
571	BUD13	11	0.6477	0.002109
572	PHF3	6	0.6475	0.002105
573	MEA1	6	0.6473	0.002102
574	BXDC2	5	0.6472	0.002098
575	CRK	17	0.6471	0.002095
576	RNASEH2B	13	0.6469	0.002091
577	UTP14C	13	0.6468	0.002087
578	RBM17	10	0.6467	0.002084
579	PREB	2	0.6466	0.00208
580	KIAA0258	9	0.6464	0.002077
581	DNAPTP6	2	0.6463	0.002073
582	MYST4	10	0.6463	0.002069
583	AHCY	20	0.6462	0.002066
584	NCOA6	20	0.646	0.002062
585	RPS20	8	0.6457	0.002059
586	SRI	7	0.6455	0.002055
587	ZCCHC2	18	0.6453	0.002052
588	CUL1	7	0.6452	0.002048
589	STX16	20	0.6449	0.002045
590	SUPV3L1	10	0.6448	0.002041
591	CNGB3	8	0.6442	0.002038
592	PLAA	9	0.6441	0.002035
593	TGDS	13	0.6439	0.002031
594	DDX1	2	0.6438	0.002028
595	OGG1	3	0.6437	0.002024
596	NARG1L	13	0.6436	0.002021
597	DNTTIP1	20	0.6436	0.002018
598	ATP5J2	7	0.6435	0.002014
599	NCOA1	2	0.6434	0.002011
600	CTR9	11	0.6434	0.002008
601	SLC25A3	12	0.6432	0.002004
602	KCTD1	18	0.6431	0.002001
603	PTP4A2	1	0.6429	0.001998
604	CHRAC1	8	0.6426	0.001994
605	EXOSC8	13	0.6425	0.001991
606	C15orf34	15	0.6423	0.001988
607	MRPS30	5	0.6419	0.001984
608	DNAJC10	2	0.6417	0.001981
609	PMS2L1	7	0.6417	0.001978
610	GTF3C3	2	0.6416	0.001975
611	PRKAA1	5	0.6413	0.001972
612	XPOT	12	0.6413	0.001968
613	PIP5K2B	17	0.6412	0.001965
614	REEP3	10	0.641	0.001962
615	KIAA0196	8	0.6409	0.001959
616	tcag7.1017	7	0.6408	0.001956
617	BTBD6	14	0.6405	0.001952
618	DBF4	7	0.6402	0.001949
619	WBP11	12	0.64	0.001946
620	SCRN3	2	0.6398	0.001943
621	ZNF561	19	0.6395	0.00194
622	CD97	19	0.6395	0.001937
623	KIF3B	20	0.6395	0.001934
624	PDRG1	20	0.6394	0.001931
625	RPL32	3	0.6393	0.001927
626	ZNF131	5	0.6392	0.001924
627	TJAP1	6	0.639	0.001921
628	TPR	1	0.6388	0.001918
629	LOC120379	11	0.6388	0.001915
630	SLC25A46	5	0.6387	0.001912
631	DUSP22	6	0.6387	0.001909
632	ACTR5	20	0.6387	0.001906
633	LSM6	4	0.6386	0.001903
634	MRPL52	14	0.6386	0.0019
635	C7orf26	7	0.6383	0.001897
636	MRPL34	19	0.6383	0.001894
637	PDCD6	5	0.6382	0.001891
638	PHF20	20	0.638	0.001888
639	EXT2	11	0.6379	0.001885
640	NCOA5	20	0.6378	0.001882
641	TMEM50A	1	0.6377	0.00188
642	GLUD1	10	0.6377	0.001877
643	TIMM22	17	0.6377	0.001874
644	ANKRA2	5	0.6376	0.001871
645	RBL2	16	0.6373	0.001868
646	NDUFAF1	15	0.6371	0.001865
647	NIP30	16	0.6369	0.001862
648	PRPF3	1	0.6367	0.001859
649	MRFAP1	4	0.6365	0.001856
650	YES1	18	0.6365	0.001854
651	ICAM2	17	0.6364	0.001851
652	GZF1	20	0.6363	0.001848
653	AKAP9	7	0.6362	0.001845
654	CTBP2	10	0.6361	0.001842
655	DDX47	12	0.636	0.001839
656	POLDIP2	17	0.636	0.001837
657	PEX7	6	0.6351	0.001834
658	SMCR7	17	0.6351	0.001831
659	ILF2	1	0.6349	0.001828
660	YWHAB	20	0.6348	0.001826
661	CDC40	6	0.6344	0.001823
662	PIGT	20	0.6342	0.00182
663	KIF5B	10	0.6341	0.001817
664	NUDCD1	8	0.634	0.001815
665	NIBP	8	0.634	0.001812
666	ANKRD49	11	0.634	0.001809
667	PHF10	6	0.6339	0.001806
668	C14orf112	14	0.6337	0.001804
669	HYI	1	0.6332	0.001801
670	C8orf59	8	0.6332	0.001798
671	RPL10	23	0.6331	0.001796
672	GRAMD3	5	0.6325	0.00269
673	SMNDC1	10	0.6324	0.002686
674	TCEA1	8	0.6322	0.002682
675	MASTL	10	0.6321	0.002678
676	NCK2	2	0.632	0.002674
677	WFS1	4	0.632	0.00267
678	TOP1MT	8	0.6319	0.002666
679	SPATA18	4	0.6318	0.002662
680	STOML1	15	0.6317	0.002658
681	FASTKD5	20	0.6315	0.002654
682	SLC35C2	20	0.6314	0.00265
683	C13orf27	13	0.6312	0.002646
684	PKP4	2	0.631	0.002643
685	SHFM1	7	0.6307	0.002639
686	DLG5	10	0.6305	0.002635
687	BAG4	8	0.6304	0.002631
688	TMEM49	17	0.6304	0.002627
689	PAN3	13	0.6303	0.002623
690	PDCL	9	0.6302	0.00262
691	RAD21	8	0.6301	0.002616
692	SNF1LK2	11	0.63	0.002612
693	AMZ2	17	0.63	0.002608
694	POLG	15	0.6296	0.002605
695	IDH1	2	0.6294	0.002601
696	CHCHD7	8	0.6294	0.002597
697	STAC2	17	0.6294	0.002593
698	LOC400657	18	0.6294	0.00259
699	TOMM34	20	0.6294	0.002586
700	ZNF281	1	0.6291	0.002582
701	EIF3S9	7	0.6291	0.002579
702	MCPH1	8	0.6289	0.002575
703	CLINT1	5	0.6285	0.002571
704	EIF3S6	8	0.6284	0.002568
705	XPR1	1	0.6283	0.002564
706	FBXO9	6	0.6283	0.00256
707	TXNL2	10	0.6283	0.002557
708	LYPLA1	8	0.6282	0.002553
709	MRPL10	17	0.6281	0.00255
710	BTF3	5	0.628	0.002546
711	PARP12	7	0.6278	0.002543
712	IMP3	15	0.6276	0.002539
713	IDI1	10	0.6275	0.002535
714	C9orf82	9	0.6273	0.002532
715	PSIP1	9	0.6272	0.002528
716	KRTAP1-3	17	0.6271	0.002525
717	C20orf7	20	0.627	0.002521
718	DECR1	8	0.6269	0.002518
719	TCFL5	20	0.6268	0.002514
720	KIAA1919	6	0.6263	0.002511
721	NFATC1	18	0.6263	0.002507
722	EPS15	1	0.626	0.002504
723	CHD1L	1	0.626	0.0025
724	C8orf58	8	0.6258	0.002497
725	CENTG3	7	0.6256	0.002494
726	DEFB126	20	0.6253	0.00249
727	JARID1B	1	0.625	0.002487
728	SUPT6H	17	0.6249	0.002483
729	MORC3	21	0.6249	0.00248
730	SLC12A9	7	0.6247	0.002477
731	ZFAND5	9	0.6247	0.002473
732	NEDD8	14	0.6246	0.00247
733	FAM120A	9	0.6245	0.002466
734	LOC153546	5	0.6241	0.002463
735	POLS	5	0.6239	0.00246
736	C6orf166	6	0.6236	0.002456
737	EPRS	1	0.6235	0.002453
738	ProSAPiP1	20	0.6233	0.00245
739	KIAA0323	14	0.6231	0.002446
740	ABCF3	3	0.6226	0.002443
741	LOC442582	7	0.6225	0.00244
742	ADCY7	16	0.622	0.002437
743	ARFGEF2	20	0.622	0.002433
744	KIAA2026	9	0.6219	0.00243
745	TM9SF2	13	0.6218	0.002427
746	TCP1	6	0.6216	0.002424
747	MGC40405	7	0.6216	0.00242
748	RNMTL1	17	0.6216	0.002417
749	C20orf199	20	0.6215	0.002414
750	ASTE1	3	0.6208	0.002411
751	EXOC1	4	0.6207	0.002407
752	C17orf48	17	0.6207	0.002404
753	IER3IP1	18	0.6206	0.002401
754	C1orf31	1	0.6205	0.002398
755	PDE7A	8	0.6204	0.002395
756	RAD54B	8	0.6203	0.002392
757	EEA1	12	0.6203	0.002388
758	BTC	4	0.6199	0.00318
759	LOC84661	2	0.6196	0.003176
760	PUS7	7	0.6196	0.003172
761	RANBP5	13	0.6194	0.003168
762	PCFT	17	0.6194	0.003164
763	C11orf71	11	0.6192	0.00316
764	USP35	11	0.619	0.003155
765	PREPL	2	0.6189	0.003151
766	ZFAND1	8	0.6188	0.003147
767	FBXO18	10	0.6185	0.003143
768	APLP2	11	0.6185	0.003139
769	CDH12	5	0.6184	0.003135
770	CHD7	8	0.6182	0.003131
771	C16orf72	16	0.6182	0.003127
772	RPN2	20	0.6182	0.003123
773	GSR	8	0.6179	0.003119
774	C11orf61	11	0.6179	0.003115
775	C13orf24	13	0.6179	0.003111
776	ST3GAL4	11	0.6177	0.003107
777	C13orf7	13	0.6177	0.003103
778	DTNBP1	6	0.6174	0.003099
779	KGFLP1	9	0.6172	0.003095
780	DDX21	10	0.617	0.003091
781	TBC1D20	20	0.617	0.003087
782	ITFG1	16	0.6168	0.003083
783	RBM39	20	0.6167	0.003079
784	NACA	12	0.6163	0.003075
785	AURKA	20	0.6163	0.003071
786	KBTBD11	8	0.6161	0.003067
787	AKR1CL2	10	0.6161	0.003063
788	CENPJ	13	0.6161	0.00306
789	PCMTD2	20	0.616	0.003056
790	TMEM111	3	0.6159	0.003052
791	TBC1D9B	5	0.6158	0.003048
792	PAFAH1B2	11	0.6155	0.003044
793	PPP2R2A	8	0.6154	0.00304
794	SNX12	23	0.6154	0.003037
795	HIST3H2BB	1	0.6152	0.003033
796	ARPC1B	7	0.6152	0.003029
797	PFDN2	1	0.6147	0.003025
798	ATG12	5	0.6146	0.003021
799	HAT1	2	0.6143	0.003018
800	ITCH	20	0.6143	0.003014
801	TNFAIP8	5	0.6141	0.00301
802	MCM3	6	0.6139	0.003006
803	RALBP1	18	0.6138	0.003003
804	FLJ36031	7	0.6136	0.002999
805	KIAA1279	10	0.6136	0.002995
806	FAM13A1	4	0.6135	0.002991
807	TEX10	9	0.6132	0.002988
808	EBPL	13	0.613	0.002984
809	PAF1	19	0.6129	0.00298
810	MST101	5	0.6128	0.002977
811	THEX1	8	0.6127	0.002973
812	NUCKS1	1	0.6124	0.002969
813	ATAD1	10	0.6122	0.002966
814	ORMDL1	2	0.612	0.002962
815	RANBP6	9	0.6119	0.002958
816	HNRPF	10	0.6117	0.002955
817	MRPS10	6	0.6115	0.002951
818	TPP2	13	0.6115	0.002948
819	MBD2	18	0.6115	0.002944
820	C3orf19	3	0.6114	0.00294
821	C7orf40	7	0.6114	0.002937
822	NUP214	9	0.611	0.002933
823	CYB5A	18	0.611	0.00293
824	KIAA1604	2	0.6109	0.002926
825	C9orf89	9	0.6107	0.002923
826	ZADH2	18	0.6103	0.002919
827	UCHL3	13	0.6101	0.002916
828	CCNDBP1	15	0.6098	0.002912
829	PPARBP	17	0.6098	0.002909
830	ZNF596	8	0.6096	0.002905
831	SELS	15	0.6096	0.002902
832	MRPS9	2	0.6094	0.003623
833	PPP2R5C	14	0.6094	0.003618
834	SRD5A2L	4	0.609	0.003614
835	BIC	21	0.609	0.00361
836	NIF3L1	2	0.6088	0.003605
837	COPS8	2	0.6083	0.003601
838	RARSL	6	0.608	0.003597
839	RAD1	5	0.6078	0.003593
840	YWHAE	17	0.6077	0.003588
841	SH3D19	4	0.6073	0.003584
842	FLJ31818	7	0.6073	0.00358
843	CCNI	4	0.607	0.003576
844	CDC42BPB	14	0.6068	0.003571
845	MTRF1	13	0.6066	0.003567
846	C8orf55	8	0.6065	0.003563
847	KIAA0562	1	0.6062	0.003559
848	MRPS22	3	0.6061	0.003555
849	EFHA1	13	0.6059	0.00355
850	CNOT2	12	0.6058	0.003546
851	MGC14327	9	0.6057	0.003542
852	KCTD3	1	0.6056	0.003538
853	MRPS24	7	0.6055	0.003534
854	DHX32	10	0.6052	0.00353
855	PYCR2	1	0.6047	0.003525
856	JOSD3	11	0.6045	0.003521
857	UBE2N	12	0.6045	0.003517
858	CETN2	23	0.6045	0.003513
859	G3BP2	4	0.6044	0.003509
860	C6orf70	6	0.6043	0.003505
861	YTHDF3	8	0.6043	0.003501
862	SOX12	20	0.6043	0.003497
863	WDR41	5	0.6042	0.003493
864	SUB1	5	0.604	0.003489
865	NOC3L	10	0.6037	0.003485
866	NUMB	14	0.6036	0.003481
867	COPS2	15	0.6036	0.003477
868	RKHD2	18	0.6032	0.003473
869	NAT5	20	0.6032	0.003469
870	NBL1	1	0.6031	0.003465
871	CPSF4	7	0.603	0.003461
872	CCDC111	4	0.6028	0.003457
873	RPS14	5	0.6027	0.003453
874	RAB12	18	0.6025	0.003449
875	MTCP1	23	0.6025	0.003445
876	DNAJC5	20	0.6019	0.003441
877	DLD	7	0.6018	0.003781
878	PAPOLA	14	0.6018	0.003777
879	PLD2	17	0.6018	0.003772
880	NKAP	23	0.6017	0.004111
881	MOBKL2B	9	0.6016	0.004106
882	KIF21A	12	0.6014	0.004101
883	MBD1	18	0.6012	0.004097
884	SLC2A4RG	20	0.6011	0.004092
885	EIF3S7	22	0.6011	0.004087
886	NSMAF	8	0.601	0.004083
887	MALT1	18	0.601	0.004078
888	PANX1	11	0.6007	0.004074
889	USP38	4	0.6005	0.004069
890	C6orf62	6	0.6003	0.004065
891	DUSP13	10	0.6	0.00406
892	TRAK1	3	0.5999	0.004055
893	C9orf93	9	0.5998	0.004051
894	TP53RK	20	0.5997	0.004046
895	RNF113A	23	0.5997	0.004042
896	POLR2H	3	0.5993	0.004037
897	HEATR5A	14	0.5991	0.004033
898	PPM2C	8	0.599	0.004028
899	PCNA	20	0.599	0.004024
900	METTL1	12	0.5988	0.00402
901	PIR	23	0.5987	0.004015
902	C21orf55	21	0.5986	0.004011
903	C15orf15	15	0.5985	0.004006
904	ST7OT1	7	0.5983	0.004002
905	VTI1A	10	0.598	0.003997
906	THNSL1	10	0.5977	0.003993
907	C18orf45	18	0.5977	0.003989
908	EHMT2	6	0.5976	0.003984
909	YIPF1	1	0.5973	0.00398
910	40058	2	0.5971	0.003975
911	TTC13	1	0.597	0.003971
912	TMCO1	1	0.5968	0.003967
913	NRBF2	10	0.5968	0.003962
914	ITGB4BP	20	0.5967	0.003958
915	RPUSD4	11	0.5966	0.003954
916	PRDX6	1	0.5963	0.003949
917	39878	5	0.5963	0.003945
918	RPS12	6	0.5963	0.003941
919	RABL2A	2	0.5961	0.003937
920	SLC35C1	11	0.596	0.003932
921	MTIF3	13	0.596	0.003928
922	COPS3	17	0.596	0.003924
923	YWHAH	22	0.5959	0.00392
924	HDDC3	15	0.5958	0.003915
925	TYW1	7	0.5955	0.003911
926	NR3C2	4	0.5954	0.003907
927	RAB21	12	0.5952	0.003903
928	COL4A3BP	5	0.5951	0.003899
929	THG1L	5	0.5951	0.003894
930	FIS1	7	0.5951	0.00389
931	ABI1	10	0.595	0.003886
932	ACAD9	3	0.5948	0.003882
933	C11orf24	11	0.5948	0.003878
934	PRKRA	2	0.5946	0.003874
935	RPL37	5	0.5945	0.003869
936	SNRPE	1	0.5944	0.003865
937	LOC124446	16	0.5942	0.003861
938	SRP19	5	0.5941	0.003857
939	DNASE1L1	23	0.5941	0.003853
940	ALG5	13	0.594	0.003849
941	TNRC5	6	0.5938	0.003845
942	RNH1	11	0.5938	0.003841
943	KIAA0141	5	0.5934	0.004476
944	FARS2	6	0.5934	0.004471
945	GSPT1	16	0.5934	0.004467
946	GCS1	2	0.5933	0.004462
947	CHMP7	8	0.5933	0.004457
948	AP3M2	8	0.5933	0.004453
949	ARL5B	10	0.5932	0.004448
950	FAM48A	13	0.5931	0.004443
951	SLC2A12	6	0.593	0.004438
952	LOC137886	8	0.5929	0.004434
953	DLG1	3	0.5927	0.004429
954	TTC12	11	0.5925	0.004425
955	MRPL46	15	0.592	0.00442
956	OTUD6B	8	0.5919	0.004415
957	SSRP1	11	0.5919	0.004411
958	NVL	1	0.5918	0.004406
959	PCID1	11	0.5917	0.004402
960	CHEK1	11	0.5917	0.004397
961	ZNF277P	7	0.5915	0.004392
962	NFRKB	11	0.5915	0.004388
963	RRAGA	9	0.5912	0.004383
964	SNX3	6	0.5911	0.004379
965	SSR4	23	0.591	0.004374
966	LAGE3	23	0.591	0.00437
967	TFAM	10	0.5909	0.004365
968	BUD31	7	0.5908	0.004361
969	THYN1	11	0.5908	0.004356
970	ARTS-1	5	0.5906	0.004352
971	C10orf47	10	0.5906	0.004347
972	RPS7	2	0.5903	0.004343
973	WDR1	4	0.5901	0.004338
974	TSC22D4	7	0.59	0.004334
975	MGC35361	7	0.5899	0.004329
976	GPR83	11	0.5898	0.004325
977	FBXW11	5	0.5897	0.004321
978	RPL7L1	6	0.5897	0.004316
979	ZMAT2	5	0.5896	0.004312
980	SPCS2	11	0.5896	0.004307
981	TOB2	22	0.5895	0.004303
982	SLC25A44	1	0.5893	0.004299
983	ALKBH8	11	0.5893	0.004294
984	PROSC	8	0.5892	0.00429
985	IKBKAP	9	0.5891	0.004281
986	C14orf28	14	0.589	0.004277
987	GABARAP	17	0.589	0.004273
988	PPP3CA	4	0.5888	0.004268
989	RBM35A	8	0.5888	0.004264
990	HEBP1	12	0.5888	0.00426
991	WHDC1	15	0.5886	0.004255
992	FLJ10038	15	0.5884	0.004251
993	ATP6AP1	23	0.5884	0.004247
994	ANKHD1	5	0.5883	0.004243
995	ZNF394	7	0.5883	0.004238
996	CNOT10	3	0.5881	0.004234
997	CCPG1	15	0.5881	0.00423
998	SAFB2	19	0.5881	0.004226
999	EIF3S2	1	0.588	0.004221
1000	TCF25	16	0.588	0.004217
1001	DNAJB1	19	0.588	0.004213
1002	ERCC5	13	0.5879	0.004209
1003	SLC35B4	7	0.5878	0.004205
1004	CCDC95	16	0.5878	0.0042
1005	TES	7	0.5877	0.004196
1006	UCHL5	1	0.5876	0.004192
1007	40066	2	0.5876	0.004188
1008	BLCAP	20	0.5876	0.004184
1009	ZNF24	18	0.5872	0.00418
1010	LSM14B	20	0.5872	0.004176
1011	TM2D3	15	0.5871	0.004171
1012	C6orf113	6	0.5869	0.004167
1013	HDHD2	18	0.5869	0.004163
1014	KIAA0753	17	0.5868	0.004159
1015	ZNF271	18	0.5867	0.004749
1016	AARSL	6	0.5866	0.004744
1017	MAN1A1	6	0.5866	0.004739
1018	ME2	18	0.5865	0.004735
1019	SPATA2	20	0.5865	0.00473
1020	APOA5	11	0.5863	0.004725
1021	APBA2BP	20	0.5863	0.004721
1022	PSME1	14	0.5861	0.004716
1023	ZNF250	8	0.5859	0.004712
1024	CXorf12	23	0.5857	0.004707
1025	ANAPC10	4	0.5856	0.004702
1026	KRT23	17	0.5856	0.004698
1027	PEPD	19	0.5856	0.004693
1028	SLC25A23	19	0.5854	0.004689
1029	C7orf24	7	0.5851	0.004684
1030	PRPF4B	6	0.585	0.00468
1031	LOC255374	7	0.5848	0.004675
1032	LSG1	3	0.5844	0.004671
1033	COMMD10	5	0.5844	0.004666
1034	PCTK2	12	0.5844	0.004662
1035	BZW2	7	0.5843	0.004657
1036	DYNLT3	23	0.584	0.004653
1037	LOC283143	11	0.5835	0.004648
1038	RAB3IP	12	0.5835	0.004644
1039	SMCHD1	18	0.5833	0.004639
1040	PRO1853	2	0.5831	0.004635
1041	KBTBD2	7	0.583	0.00463
1042	SQLE	8	0.5829	0.004626
1043	SETX	9	0.5829	0.004622
1044	NOP5/NOP58	2	0.5828	0.004617
1045	SNX25	4	0.5828	0.004613
1046	DDX50	10	0.5828	0.004608
1047	TMEM126A	11	0.5828	0.004604
1048	POLR1D	13	0.5828	0.0046
1049	UPF3A	13	0.5828	0.004595
1050	PAK1IP1	6	0.5827	0.004878
1051	LSM5	7	0.5827	0.004873
1052	GOLPH3	5	0.5825	0.005155
1053	POLR3D	8	0.5825	0.00515
1054	INTS10	8	0.5824	0.005145
1055	PDHA1	23	0.5824	0.00514
1056	TOMM20	1	0.5822	0.005135
1057	TOPBP1	3	0.5818	0.005131
1058	HCCS	23	0.5818	0.005126
1059	KLHDC3	6	0.5817	0.005121
1060	HMBS	11	0.5816	0.005116
1061	C20orf29	20	0.5815	0.005111
1062	RPL15	3	0.5814	0.005106
1063	CDK6	7	0.5814	0.005102
1064	C20orf196	20	0.5814	0.005097
1065	MYBL2	20	0.5813	0.005092
1066	ZDHHC17	12	0.5812	0.005087
1067	BCAS2	1	0.5811	0.005083
1068	ACAD8	11	0.581	0.005078
1069	HM13	20	0.581	0.005073
1070	RNF14	5	0.5809	0.005068
1071	RPL41	12	0.5809	0.005064
1072	GLCE	15	0.5809	0.005059
1073	RNF31	14	0.5808	0.005054
1074	C20orf135	20	0.5808	0.00505
1075	R3HCC1	8	0.5807	0.005045
1076	C14orf100	14	0.5806	0.00504
1077	CACNB1	17	0.5806	0.005036
1078	CCT5	5	0.5804	0.005031
1079	CCM2	7	0.5804	0.005026
1080	MRPL39	21	0.5804	0.005022
1081	RNF187	1	0.5803	0.005017
1082	DOCK8	9	0.5803	0.005012
1083	RPS6	9	0.5803	0.005008
1084	ZBTB44	11	0.5802	0.005003
1085	MVP	16	0.5802	0.004999
1086	ABCB6	2	0.5801	0.004994
1087	FRG1	4	0.5801	0.004989
1088	C17orf61	17	0.5801	0.004985
1089	AIG1	6	0.58	0.00498
1090	HERC1	15	0.58	0.004976
1091	TMEM136	11	0.5798	0.004971
1092	LOC401504	9	0.5796	0.004967
1093	STAU2	8	0.5795	0.004962
1094	USP25	21	0.5795	0.004958
1095	C20orf55	20	0.5794	0.004953
1096	COX7B	23	0.5794	0.004949
1097	C1orf9	1	0.5791	0.004944
1098	RAP1GDS1	4	0.5791	0.00494
1099	ADRM1	20	0.5791	0.004935
1100	MRPL3	3	0.579	0.004931
1101	FAM91A1	8	0.5788	0.004926
1102	NDST2	10	0.5786	0.004922
1103	ZFP106	15	0.5786	0.004917
1104	C14orf167	14	0.5784	0.004913
1105	SGPP1	14	0.5783	0.004908
1106	MRPL16	11	0.5782	0.004904
1107	RPS27L	15	0.578	0.004899
1108	RIC8A	11	0.5779	0.004895
1109	MGC71993	17	0.5778	0.004891
1110	TBCC	6	0.5777	0.004886
1111	C13orf25	13	0.5777	0.004882
1112	REPIN1	7	0.5773	0.005419
1113	C6orf51	6	0.5772	0.005415
1114	SERGEF	11	0.5772	0.00541
1115	PIP5K2C	12	0.5762	0.005405
1116	ANKRD16	10	0.5759	0.0054
1117	RPL23A	17	0.5758	0.005395
1118	STAU1	20	0.5758	0.00539
1119	SKIL	3	0.5757	0.005386
1120	GTF2F1	19	0.5757	0.005381
1121	CLOCK	4	0.5756	0.005376
1122	NUP35	2	0.5753	0.005371
1123	C8orf38	8	0.5752	0.005367
1124	STX17	9	0.5752	0.005362
1125	PPP1CC	12	0.5751	0.005357
1126	NDUFA1	23	0.575	0.005352
1127	SESN3	11	0.5748	0.005348
1128	ITPA	20	0.5748	0.005343
1129	VPS13A	9	0.5745	0.005338
1130	IGBP1	23	0.5745	0.005333
1131	RPS6KC1	1	0.5742	0.005329
1132	CHMP2A	19	0.5742	0.005324
1133	IMMT	2	0.5741	0.005319
1134	NPAL2	8	0.5741	0.005315
1135	NANP	20	0.5741	0.00531
1136	ATP5J	21	0.5741	0.005305
1137	SLC25A5	23	0.5741	0.005301
1138	PHC2	1	0.5739	0.005296
1139	HARS	5	0.5739	0.005291
1140	B4GALT3	1	0.5738	0.005287
1141	SLC4A1AP	2	0.5738	0.005282
1142	FLJ45248	8	0.5738	0.005277
1143	UBE2D2	5	0.5737	0.0058
1144	CDC2L6	6	0.5737	0.005795
1145	ENTPD4	8	0.5737	0.00579
1146	CUL2	10	0.5737	0.005785
1147	MAP3K7IP3	23	0.5736	0.00578
1148	TBC1D14	4	0.5735	0.005775
1149	MEOX2	7	0.5735	0.00577
1150	PHF14	7	0.5734	0.00576
1151	EBAG9	8	0.5733	0.005755
1152	COMMD7	20	0.5733	0.00575
1153	SLC35E3	12	0.5732	0.005745
1154	CSRP2BP	20	0.5732	0.00574
1155	XRCC1	19	0.5731	0.005735
1156	SELT	3	0.5728	0.00573
1157	TDH	8	0.5728	0.005725
1158	ZFP2	5	0.5727	0.00572
1159	DVL2	17	0.5726	0.005715
1160	BRE	2	0.5725	0.00571
1161	HEATR2	7	0.5725	0.005706
1162	ARMC1	8	0.5723	0.005701
1163	C3orf14	3	0.5722	0.005696
1164	BET1	7	0.572	0.005691
1165	SOX4	6	0.5719	0.005686
1166	POLR2J2	7	0.5719	0.005681
1167	WDR61	15	0.5719	0.005676
1168	RP4-691N24.1	20	0.5719	0.005671
1169	RIOK2	5	0.5718	0.005667
1170	BXDC1	6	0.5718	0.005662
1171	RABEP1	17	0.5717	0.005657
1172	TP53BP2	1	0.5716	0.005652
1173	HBS1L	6	0.5716	0.005647
1174	CANX	5	0.5715	0.005643
1175	CTSO	4	0.5714	0.005638
1176	IFNE1	9	0.5714	0.005633
1177	SLC25A16	10	0.5711	0.005628
1178	ID2	2	0.571	0.005623
1179	RPS24	10	0.571	0.005619
1180	MGC5370	12	0.571	0.005614
1181	ATXN3	14	0.5709	0.005609
1182	PIP5K3	2	0.5708	0.005605
1183	RNF167	17	0.5707	0.0056
1184	RGS17	6	0.5701	0.005595
1185	CCDC82	11	0.5701	0.00559
1186	TPD52	8	0.5699	0.005586
1187	C9orf127	9	0.5699	0.005581
1188	C18orf19	18	0.5696	0.006083
1189	LOC399818	10	0.5695	0.006078
1190	CBX3	7	0.5694	0.006073
1191	NHLRC2	10	0.5694	0.006068
1192	CDC2L5	7	0.5693	0.006063
1193	RNF2	1	0.5692	0.006058
1194	RPN1	3	0.5692	0.006053
1195	KLHL2	4	0.5692	0.006048
1196	KIAA0391	14	0.5692	0.006043
1197	NCOA3	20	0.5692	0.006038
1198	ACTL6A	3	0.569	0.006033
1199	NSUN2	5	0.569	0.006028
1200	METAP2	12	0.569	0.006023
1201	COX7C	5	0.5688	0.006018
1202	PPA1	10	0.5688	0.006013
1203	MDM2	12	0.5688	0.006008
1204	DLAT	11	0.5686	0.006003
1205	UNC119	17	0.5686	0.005998
1206	PREI3	2	0.5684	0.005993
1207	ATF7	12	0.5684	0.005988
1208	PICALM	11	0.5683	0.005983
1209	ALS2CR11	2	0.5681	0.005978
1210	CAD	2	0.568	0.005973
1211	MCM10	10	0.568	0.005968
1212	ADIPOR2	12	0.568	0.005963
1213	39874	19	0.568	0.005958
1214	SGCB	4	0.5679	0.005953
1215	HMGCS1	5	0.5678	0.005949
1216	FAM45A	10	0.5678	0.005944
1217	RNF130	5	0.5677	0.005939
1218	ANKRD27	19	0.5676	0.005934
1219	LOC90826	4	0.5675	0.005929
1220	KIAA1731	11	0.5675	0.005924
1221	TXLNA	1	0.5671	0.005919
1222	LOC151146	2	0.5671	0.005915
1223	IMPA1	8	0.5671	0.00591
1224	TRIM37	17	0.5671	0.005905
1225	MRPL50	9	0.567	0.0059
1226	C10orf18	10	0.567	0.005895
1227	NSFL1C	20	0.5668	0.005891
1228	BRWD1	21	0.5667	0.005886
1229	USP48	1	0.5666	0.005881
1230	DMXL1	5	0.5664	0.005876
1231	ASF1A	6	0.5664	0.005871
1232	ALS2CR4	2	0.5663	0.006111
1233	ALG2	9	0.5663	0.006106
1234	MRPL32	7	0.5662	0.006101
1235	UQCRB	8	0.5661	0.00634
1236	BZW1	2	0.566	0.006335
1237	ZSWIM1	20	0.5658	0.00633
1238	AGPAT5	8	0.5657	0.006325
1239	DNAJC15	13	0.5657	0.00632
1240	STOML2	9	0.5655	0.006315
1241	PFDN4	20	0.5655	0.00631
1242	C10orf57	10	0.5653	0.006305
1243	DPP8	15	0.5653	0.0063
1244	C20orf198	20	0.5653	0.006294
1245	SDCCAG1	14	0.5652	0.006289
1246	GPR172A	8	0.5651	0.006284
1247	KIAA0701	12	0.5651	0.006279
1248	LOC286149	8	0.565	0.006274
1249	FBXL5	4	0.5649	0.006269
1250	OR8G1	11	0.5647	0.006264
1251	PSMD2	3	0.5646	0.006259
1252	THRA	17	0.5646	0.006254
1253	HNRPH2	23	0.5646	0.006249
1254	DNAJB2	2	0.5642	0.006244
1255	CTNNBL1	20	0.5642	0.006239
1256	WDFY3	4	0.5639	0.006235
1257	PITRM1	10	0.5639	0.00623
1258	FLJ21908	12	0.5638	0.006225
1259	SCFD1	14	0.5638	0.00622
1260	USP14	18	0.5638	0.006215
1261	MTRR	5	0.5637	0.00621
1262	SOD1	21	0.5637	0.006205
1263	NUDT4	12	0.5635	0.0062
1264	WIBG	12	0.5634	0.006195
1265	DHX29	5	0.5633	0.00619
1266	NEDD4L	18	0.5633	0.006185
1267	DNAJC9	10	0.5632	0.006181
1268	CCDC122	13	0.5632	0.006176
1269	MMRN1	4	0.5631	0.006171
1270	IL15	4	0.563	0.006166
1271	DDX20	1	0.5627	0.006161
1272	CEBPZ	2	0.5626	0.00663
1273	TYSND1	10	0.5626	0.006625
1274	TSG101	11	0.5624	0.00662
1275	SF3B1	2	0.5622	0.006614
1276	WDR7	18	0.5622	0.006609
1277	ZNF335	20	0.5622	0.006604
1278	C20orf179	20	0.5621	0.006599
1279	ZFYVE21	14	0.5619	0.006594
1280	POU2F1	1	0.5617	0.006589
1281	SLC35F2	11	0.5615	0.006583
1282	PKNOX1	21	0.5615	0.006578
1283	C4orf20	4	0.5614	0.006573
1284	NDFIP1	5	0.5614	0.006568
1285	SEC11A	15	0.5612	0.006563
1286	MESDC2	15	0.5611	0.006558
1287	KCTD9	8	0.561	0.006553
1288	SHOC2	10	0.561	0.006548
1289	STARD7	2	0.5609	0.006543
1290	PRKDC	8	0.5609	0.006538
1291	ANLN	7	0.5608	0.006533
1292	AGPAT6	8	0.5608	0.006528
1293	ENTPD6	20	0.5607	0.006523
1294	IKBKB	8	0.5606	0.006518
1295	TRAF3IP1	2	0.5605	0.006513
1296	ECD	10	0.5604	0.006508
1297	FDFT1	8	0.5603	0.006503
1298	SMURF1	7	0.5602	0.006498
1299	GOLT1B	12	0.5602	0.006493
1300	MAPRE1	20	0.5602	0.006488
1301	FZD5	2	0.5601	0.006483
1302	C4orf32	4	0.5601	0.006478
1303	CRSP6	11	0.5601	0.006473
1304	DDX10	11	0.5601	0.006468
1305	SF3B5	6	0.5596	0.006463
1306	RNF139	8	0.5596	0.006458
1307	CNKSR3	6	0.5595	0.006453
1308	RBM12B	8	0.5595	0.006448
1309	MTAP	9	0.5593	0.006443
1310	DYNLT1	6	0.5591	0.006438
1311	ARL1	12	0.5591	0.006433
1312	PSMD12	17	0.559	0.006428
1313	RBM16	6	0.5589	0.006424
1314	FAM83H	8	0.5589	0.006419
1315	EXOC6	10	0.5587	0.006638
1316	MTF1	1	0.5585	0.006861
1317	HAX1	1	0.5584	0.006856
1318	LOC644617	2	0.5584	0.006851
1319	FEM1C	5	0.5584	0.006846
1320	THAP10	15	0.5583	0.006841
1321	DYNLRB1	20	0.5581	0.006836
1322	RPS27A	2	0.558	0.00683
1323	F11R	1	0.5579	0.006825
1324	C14orf153	14	0.5579	0.00682
1325	DAP	5	0.5578	0.006815
1326	LOC219854	11	0.5578	0.00681
1327	RPL37A	2	0.5577	0.006805
1328	KIAA1797	9	0.5577	0.0068
1329	UPF2	10	0.5576	0.006795
1330	PSAP	10	0.5574	0.00679
1331	EMP2	16	0.5574	0.006784
1332	ALKBH5	17	0.5574	0.006779
1333	TMEM142B	7	0.5573	0.006774
1334	DCLRE1C	10	0.5573	0.006769
1335	SUCLA2	13	0.5573	0.006764
1336	PSMB5	14	0.5572	0.006759
1337	MIS12	17	0.5572	0.006754
1338	STK24	13	0.5571	0.006749
1339	FAM33A	17	0.5571	0.006744
1340	C7orf48	7	0.5567	0.006739
1341	KRIT1	7	0.5567	0.006734
1342	TMEM154	4	0.5566	0.006729
1343	TTC15	2	0.5563	0.006724
1344	CYFIP1	15	0.5563	0.006719
1345	MAT2B	5	0.5561	0.006714
1346	C11orf57	11	0.5561	0.006709
1347	ELF1	13	0.556	0.006704
1348	C9orf21	9	0.5559	0.006699
1349	GNAI3	1	0.5558	0.006694
1350	C20orf45	20	0.5558	0.006689
1351	AMMECR1	23	0.5557	0.006684
1352	ANP32E	1	0.5555	0.006679
1353	SERP1	3	0.5554	0.006675
1354	PARG	10	0.5554	0.00667
1355	UBE4A	11	0.5554	0.006665
1356	EIF3S6IP	22	0.5554	0.00666
1357	SFRS4	1	0.5553	0.006655
1358	RPL7A	9	0.5553	0.00665
1359	DCTN3	9	0.5552	0.007088
1360	ERGIC3	20	0.5552	0.007083
1361	DNAJC19	3	0.5551	0.007078
1362	LITAF	16	0.555	0.007073
1363	LUC7L2	7	0.5548	0.007067
1364	VBP1	23	0.5542	0.007062
1365	KIAA1370	15	0.554	0.007057
1366	NUP107	12	0.5539	0.007052
1367	AVEN	15	0.5538	0.007047
1368	KRTAP4-7	15	0.5538	0.007042
1369	CLSTN1	1	0.5537	0.007037
1370	C1orf142	1	0.5536	0.007031
1371	MTUS1	8	0.5536	0.007026
1372	AFF4	5	0.5535	0.007021
1373	MORF4L1	15	0.5533	0.007016
1374	ZNF491	19	0.5532	0.007011
1375	FLJ23577	5	0.5531	0.007006
1376	BBS2	16	0.5531	0.007001
1377	CRIPT	2	0.553	0.006996
1378	C1orf119	1	0.5527	0.006991
1379	ZNF343	20	0.5527	0.006986
1380	WDR12	2	0.5526	0.006981
1381	C1orf107	1	0.5524	0.006976
1382	GATS	7	0.5523	0.006971
1383	NME7	1	0.5522	0.007401
1384	GABPA	21	0.5522	0.007396
1385	ZSWIM3	20	0.5521	0.00739
1386	CREB1	2	0.552	0.007385
1387	TRAM1L1	4	0.552	0.00738
1388	SRD5A1	5	0.5519	0.007374
1389	SMARCA2	9	0.5519	0.007369
1390	UBE2R2	9	0.5518	0.007364
1391	METTL4	18	0.5518	0.007359
1392	SDCCAG3	9	0.5517	0.007353
1393	STK35	20	0.5515	0.007348
1394	DAGLBETA	7	0.5514	0.007343
1395	COX5A	15	0.5513	0.007338
1396	ERGIC1	5	0.5512	0.007332
1397	ARFGAP3	22	0.5512	0.007327
1398	C20orf116	20	0.551	0.007322
1399	WDR73	15	0.5509	0.007317
1400	FLJ12716	4	0.5507	0.007311
1401	APEX1	14	0.5507	0.007306
1402	RP11-11C5.2	13	0.5506	0.007301
1403	C1orf27	1	0.5505	0.007296
1404	CREB3	9	0.5505	0.007291
1405	DCUN1D1	3	0.5504	0.007286
1406	LRRC51	11	0.5502	0.00728
1407	C20orf108	20	0.5499	0.007275
1408	GTF2F2	13	0.5496	0.007698
1409	LASP1	17	0.5496	0.007692
1410	C2orf43	2	0.5495	0.007687
1411	SPFH2	8	0.5495	0.007681
1412	C1QBP	17	0.5495	0.007676
1413	GLB1L	2	0.5493	0.007671
1414	YBX1	1	0.5491	0.007665
1415	RPL6	12	0.5491	0.00766
1416	MANBAL	20	0.5491	0.007654
1417	SKP2	5	0.5489	0.007649
1418	RBBP7	23	0.5489	0.007644
1419	CTSA	20	0.5488	0.007638
1420	NIPBL	5	0.5486	0.007633
1421	SDF4	1	0.5485	0.007628
1422	UTP14A	23	0.5483	0.007622
1423	DCLRE1A	10	0.5478	0.007617
1424	REXO2	11	0.5477	0.007612
1425	TNFAIP1	17	0.5477	0.007606
1426	AP3M1	10	0.5473	0.007601
1427	NDUFB7	19	0.5472	0.008018
1428	C5orf33	5	0.5471	0.008012
1429	GLB1L3	11	0.5471	0.008006
1430	RNF111	15	0.547	0.008001
1431	ACSS1	20	0.547	0.007995
1432	CTNS	17	0.5469	0.00799
1433	C9orf123	9	0.5468	0.007984
1434	ICT1	17	0.5468	0.007979
1435	C20orf20	20	0.5468	0.007973
1436	CDYL	6	0.5467	0.007967
1437	TBRG1	11	0.5467	0.007962
1438	TXNL4A	18	0.5466	0.007956
1439	TMBIM4	12	0.5465	0.007951
1440	BYSL	6	0.5464	0.007945
1441	DNM1L	12	0.5464	0.00794
1442	DKFZP564J102	4	0.5463	0.007934
1443	DKFZp762P2111	7	0.5461	0.007929
1444	FBXO28	1	0.5459	0.007923
1445	THRA	17	0.5458	0.007918
1446	RIOK1	6	0.5456	0.007913
1447	DGCR2	22	0.5454	0.008323
1448	SMYD2	1	0.5452	0.008318
1449	CRADD	12	0.5452	0.008312
1450	NEIL2	8	0.5449	0.008306
1451	ABCB7	23	0.5448	0.0083
1452	UBE1C	3	0.5447	0.008295
1453	PDCD5	19	0.5447	0.008289
1454	TMEM4	12	0.5446	0.008283
1455	PTCD1	7	0.5445	0.008278
1456	IQCB1	3	0.5444	0.008272
1457	KIAA0082	6	0.5444	0.008266
1458	HLCS	21	0.5442	0.008261
1459	ZC3HAV1	7	0.5441	0.008255
1460	PTP4A2	1	0.544	0.008249
1461	POLR3A	10	0.544	0.008244
1462	C11orf59	11	0.544	0.008238
1463	PNRC2	1	0.5439	0.008233
1464	USP39	2	0.5439	0.008227
1465	WDR36	5	0.5438	0.008221
1466	DUT	15	0.5438	0.008216
1467	UBAP2L	1	0.5437	0.00821
1468	TDRKH	1	0.5436	0.008205
1469	TRAM1	8	0.5436	0.008199
1470	C6orf120	6	0.5435	0.008193
1471	MCM7	7	0.5433	0.008188
1472	ZDHHC20	13	0.5433	0.008182
1473	KIAA0350	16	0.5431	0.008586
1474	HSF2	6	0.5429	0.00858
1475	OBFC2B	12	0.5429	0.008574
1476	LOC643783	4	0.5428	0.008568
1477	GALNTL5	7	0.5428	0.008563
1478	RNF38	9	0.5428	0.008557
1479	BPHL	6	0.5427	0.008551
1480	TUBGCP2	10	0.5427	0.008545
1481	MTMR2	11	0.5427	0.008539
1482	C17orf32	17	0.5427	0.008534
1483	ZBTB24	6	0.5426	0.008528
1484	SNX6	14	0.5426	0.008522
1485	GNAS	20	0.5426	0.008517
1486	OCIAD1	4	0.5424	0.008511
1487	C13orf34	13	0.5423	0.008505
1488	DIAPH3	13	0.5422	0.008499
1489	SUPT4H1	17	0.5422	0.008494
1490	PIGA	23	0.5421	0.008488
1491	MRPL55	1	0.5419	0.008482
1492	COBL	7	0.5419	0.008477
1493	TMPRSS13	11	0.5419	0.008471
1494	TSHZ1	18	0.5419	0.008465
1495	DNMT3B	20	0.5418	0.00846
1496	ARID3B	15	0.5417	0.008454
1497	FAM62B	7	0.5415	0.008448
1498	LRRCC1	8	0.5415	0.008443
1499	C10orf110	10	0.5414	0.008437
1500	CAST	5	0.5413	0.008432
1501	RFK	9	0.5413	0.008426
1502	FKBP15	9	0.5413	0.00842
1503	FAM109B	22	0.5413	0.008415
1504	SMS	23	0.5413	0.008409
1505	PAXIP1	7	0.5412	0.008404
1506	KIAA1627	4	0.5408	0.008798
1507	SEC23B	20	0.5408	0.008792
1508	C8orf33	8	0.5406	0.008786
1509	DNAJB11	3	0.5404	0.008781
1510	MGC15634	1	0.5403	0.008775
1511	LRRC8A	9	0.5402	0.008769
1512	RBM7	11	0.5402	0.008763
1513	DEK	6	0.5401	0.008758
1514	ZNF658B	9	0.54	0.008752
1515	C5orf15	5	0.5399	0.008746
1516	LOC645332	11	0.5399	0.00874
1517	C17orf81	17	0.5399	0.008735
1518	ATIC	2	0.5398	0.008729
1519	PIGN	18	0.5397	0.008723
1520	WBP4	13	0.5395	0.008717
1521	MAN2C1	15	0.5395	0.008712
1522	RPL27	17	0.5395	0.008706
1523	NDUFS6	5	0.5394	0.0087
1524	CCNB1IP1	14	0.5394	0.008695
1525	DDX5	17	0.5394	0.008689
1526	HRB	2	0.5393	0.00888
1527	UBXD6	8	0.5392	0.009072
1528	ZNF3	7	0.5391	0.009066
1529	TIMM8B	11	0.5389	0.00906
1530	SNX8	7	0.5386	0.009054
1531	TNKS2	10	0.5385	0.009048
1532	ASMTL	24	0.5385	0.009042
1533	GABARAPL2	16	0.5384	0.009037
1534	UBE2F	2	0.5383	0.009031
1535	NGRN	15	0.5382	0.009025
1536	ZC3H7A	16	0.5382	0.009019
1537	HINT1	5	0.5379	0.009013
1538	C14orf65	14	0.5379	0.009007
1539	FUT11	10	0.5378	0.009001
1540	KLHL25	15	0.5378	0.008996
1541	CCDC45	17	0.5377	0.00899
1542	RBM26	13	0.5373	0.009179
1543	AHCYL1	1	0.5372	0.009369
1544	C9orf103	9	0.5372	0.009362
1545	LOC728407	10	0.5372	0.009356
1546	SCYL2	12	0.5372	0.00935
1547	MTMR12	5	0.537	0.009344
1548	TFG	3	0.5369	0.009338
1549	DAPP1	4	0.5369	0.009332
1550	CNDP2	18	0.5368	0.009326
1551	KNDC1	10	0.5367	0.00932
1552	C1GALT1C1	23	0.5367	0.009314
1553	C5orf5	5	0.5365	0.009308
1554	RHOA	3	0.5364	0.009302
1555	MTM1	23	0.5364	0.009296
1556	COPS4	4	0.5363	0.00929
1557	LSM14A	19	0.5363	0.009285
1558	KIF13A	6	0.5362	0.009279
1559	FZD6	8	0.5362	0.009273
1560	MYO9B	19	0.5361	0.009267
1561	BIRC6	2	0.536	0.009647
1562	ORC2L	2	0.536	0.009641
1563	ANTXR2	4	0.536	0.009634
1564	TBN	6	0.536	0.009628
1565	ANXA11	10	0.536	0.009622
1566	ADSSL1	14	0.536	0.009616
1567	ARPP-19	15	0.536	0.00961
1568	TNFRSF14	1	0.5358	0.009604
1569	SLC43A2	17	0.5358	0.009598
1570	FBXO7	22	0.5358	0.009592
1571	C10orf137	10	0.5357	0.009585
1572	STX12	1	0.5356	0.009579
1573	TMED7	5	0.5355	0.009573
1574	TXNL5	17	0.5355	0.009567
1575	CST3	20	0.5355	0.009561
1576	LOC554202	9	0.5354	0.009555
1577	ATP6V1G1	9	0.5353	0.009549
1578	EXOD1	16	0.5352	0.009543
1579	MED10	5	0.5351	0.009537
1580	LOC441191	7	0.5351	0.009531
1581	SRPR	11	0.535	0.009525
1582	BTBD3	20	0.535	0.009519
1583	UIMC1	5	0.5348	0.009513
1584	SKIV2L2	5	0.5347	0.009507
1585	ISG20L2	1	0.5346	0.009501
1586	LOC116349	5	0.5346	0.009495
1587	LARP5	10	0.5346	0.009489
1588	CENPQ	6	0.5344	0.009483
1589	C11orf17	11	0.5344	0.009477
1590	PTPN2	18	0.5344	0.009471
1591	MRPS18C	4	0.5342	0.009465
1592	PINK1	1	0.5341	0.009459
1593	TM2D1	1	0.5339	0.009454
1594	SGOL2	2	0.5339	0.009448
1595	RDBP	6	0.5339	0.009442
1596	DCC1	8	0.5338	0.009436
1597	UFC1	1	0.5337	0.009807
1598	GOLGA2	9	0.5337	0.009801
1599	BOLA2B	16	0.5337	0.009795
1600	RNF138	18	0.5337	0.009789
1601	RTTN	18	0.5337	0.009783
1602	GLS	2	0.5336	0.009777
1603	DUS4L	7	0.5336	0.009771
1604	ZNF623	8	0.5336	0.009764
1605	CTGLF4	10	0.5336	0.009758
1606	SCARNA17	18	0.5336	0.009752
1607	CAMSAP1	9	0.5334	0.009746
1608	VPS13C	15	0.5334	0.00974
1609	CXXC1	18	0.5334	0.009734
1610	FUT3	19	0.5334	0.009728
1611	ACOT8	20	0.5334	0.009722
1612	C8orf37	8	0.5332	0.009716
1613	RNF7	3	0.5329	0.00971
1614	CCDC72	3	0.5327	0.009704
1615	GLRX5	14	0.5324	0.009698
1616	SRP14	15	0.5324	0.009692
1617	MAP3K6	1	0.5322	0.009686
1618	RGPD5	2	0.5322	0.00968
1619	MSH6	2	0.5321	0.009674
1620	EXOC4	7	0.5321	0.009668
1621	ZFP36L2	2	0.532	0.009848
1622	IL17RE	3	0.532	0.009842
1623	GALT	9	0.5319	0.009836
1624	MGC2408	3	0.5318	0.01002
1625	ADAM9	8	0.5318	0.01001
1626	C14orf103	14	0.5316	0.01
1627	IL20RB	3	0.5315	0.009997
1628	MECP2	23	0.5314	0.009991
1629	CHCHD5	2	0.5313	0.009985
1630	PMS2	7	0.5313	0.009979
1631	NFIX	19	0.5313	0.009973
1632	COMMD1	2	0.5312	0.009967
1633	BARD1	2	0.5311	0.00996
1634	EZH2	7	0.5311	0.009954
1635	TMEM126B	11	0.531	0.009948
1636	RBBP9	20	0.531	0.009942
1637	POLH	6	0.5308	0.009936
1638	RPL36	19	0.5308	0.00993
1639	SNRPB	20	0.5308	0.009924
1640	TMEM39B	1	0.5307	0.009918
1641	EIF4A1	17	0.5307	0.009912
1642	C10orf61	10	0.5306	0.009906
1643	STX10	19	0.5305	0.0099
1644	ZNF516	18	0.5304	0.009894
1645	STEAP3	2	0.5303	0.01025
1646	ZC3H12D	6	0.5302	0.01025
1647	KIT	4	0.5301	0.01024
1648	GPC1	2	0.53	0.01024
1649	ZNF22	10	0.53	0.01023
1650	RCCD1	15	0.53	0.01022
1651	GMEB2	20	0.53	0.01022
1652	GRHPR	9	0.5298	0.01021
1653	ANKRD46	8	0.5297	0.0102
1654	C14orf179	14	0.5297	0.0102
1655	NOL7	6	0.5296	0.01019
1656	CGRRF1	14	0.5295	0.01019
1657	GORASP2	2	0.5294	0.01018
1658	C12orf11	12	0.5294	0.01017
1659	HCFC2	12	0.5292	0.01017
1660	UBE2D4	7	0.5291	0.01016
1661	SLC39A6	18	0.5291	0.01016
1662	ZNF562	19	0.5291	0.01015
1663	JAK2	9	0.5289	0.01014
1664	ADCY9	16	0.5289	0.01014
1665	RXRA	9	0.5288	0.01013
1666	TULP4	6	0.5287	0.01013
1667	HEMK1	3	0.5286	0.01012
1668	FAM120AOS	9	0.5286	0.01011
1669	KIAA0409	11	0.5286	0.01011
1670	LMLN	3	0.5285	0.01028
1671	BAG3	10	0.5285	0.01028
1672	GPR89A	1	0.5284	0.01045
1673	RYK	3	0.5282	0.01044
1674	VPS16	20	0.5282	0.01044
1675	MAP3K13	3	0.5279	0.01043
1676	OSBPL3	7	0.5278	0.01042
1677	EXOSC4	8	0.5278	0.01042
1678	ARFIP1	4	0.5277	0.01041
1679	PTPLAD2	9	0.5277	0.01041
1680	MGC99813	2	0.5276	0.0104
1681	RAB18	10	0.5275	0.01039
1682	ATPIF1	1	0.5274	0.01039
1683	PRKCBP1	20	0.5274	0.01038
1684	EIF4EBP2	10	0.5273	0.01038
1685	DLEU1	13	0.5273	0.01037
1686	DKC1	23	0.5273	0.01036
1687	SLC16A11	17	0.5272	0.01036
1688	SENP2	3	0.5271	0.01035
1689	TUBGCP3	13	0.5271	0.01034
1690	LOC442270	6	0.5269	0.01034
1691	PCGF5	10	0.5269	0.01033
1692	FBXO33	14	0.5269	0.01033
1693	AP1S1	7	0.5268	0.01032
1694	ZNF239	10	0.5268	0.01031
1695	KPNA3	13	0.5268	0.01031
1696	TPX2	20	0.5268	0.0103
1697	CNOT8	5	0.5267	0.0103
1698	CYP4F2	19	0.5266	0.01029
1699	E2F5	8	0.5264	0.01046
1700	ZNF79	9	0.5264	0.01046
1701	TGFBRAP1	2	0.5263	0.01063
1702	CGGBP1	3	0.5263	0.01062
1703	MAL2	8	0.5263	0.01061
1704	AES	19	0.5263	0.01061
1705	BAG1	9	0.526	0.0106
1706	C2orf25	2	0.5259	0.01059
1707	CLP1	11	0.5259	0.01058
1708	NDUFS1	2	0.5257	0.01058
1709	TBCCD1	3	0.5257	0.01057
1710	ZNF337	20	0.5257	0.01056
1711	SIAH2	3	0.5255	0.01056
1712	NDUFB1	14	0.5255	0.01055
1713	NFYA	6	0.5253	0.01055
1714	ANUBL1	10	0.5253	0.01054
1715	PNN	14	0.5253	0.01053
1716	RAPGEF6	5	0.5252	0.01052
1717	TMEM59	1	0.525	0.01087
1718	TOPORS	9	0.5248	0.01086
1719	FAM114A1	4	0.5247	0.01085
1720	TMEM14B	6	0.5247	0.01085
1721	LRRC28	15	0.5247	0.01084
1722	FAM120B	6	0.5245	0.01083
1723	ALS2	2	0.5244	0.01083
1724	RDH10	8	0.5244	0.01082
1725	RAB14	9	0.5243	0.01082
1726	ACAT1	11	0.5241	0.01081
1727	ASCIZ	16	0.5241	0.0108
1728	PNMT	17	0.5241	0.0108
1729	CNP	17	0.5241	0.01079
1730	ITFG3	16	0.524	0.01078
1731	DARS2	1	0.5238	0.01078
1732	HSPC049	7	0.5238	0.01077
1733	SIAH1	16	0.5238	0.01077
1734	GGTL3	20	0.5238	0.01076
1735	FOXN2	2	0.5236	0.01093
1736	TBCA	5	0.5235	0.01092
1737	SUHW4	15	0.5235	0.01091
1738	C6orf89	6	0.5233	0.01108
1739	TRAF6	11	0.5231	0.01107
1740	TDRD3	13	0.5231	0.01107
1741	SPTLC1	9	0.523	0.01106
1742	ECHS1	10	0.5229	0.01106
1743	CREBZF	11	0.5229	0.01105
1744	MRPS27	5	0.5228	0.01104
1745	WDR40A	9	0.5228	0.01104
1746	PCNT	21	0.5228	0.01103
1747	ZNF746	7	0.5227	0.01102
1748	PCMT1	6	0.5226	0.01102
1749	LMTK2	7	0.5226	0.01101
1750	ALDOC	17	0.5226	0.01101
1751	IFT80	3	0.5225	0.011
1752	NPTN	15	0.5225	0.01099
1753	WDFY1	2	0.5224	0.01099
1754	RNF135	17	0.5224	0.01098
1755	PLCB1	20	0.5224	0.01097
1756	SMPD4	2	0.5223	0.01097
1757	C10orf49	10	0.5221	0.01096
1758	PTK7	6	0.522	0.01113
1759	KIAA1211	4	0.5219	0.01129
1760	BLOC1S1	12	0.5219	0.01129
1761	TM2D2	8	0.5216	0.01127
1762	DDX18	2	0.5215	0.01127
1763	SLAIN2	4	0.5215	0.01126
1764	PYCRL	8	0.5215	0.01125
1765	NDEL1	17	0.5214	0.01125
1766	PSCD2	19	0.5213	0.01124
1767	TCEB3	1	0.5211	0.01123
1768	TMEM161B	5	0.5211	0.01123
1769	IER5	1	0.521	0.01122
1770	GPR132	14	0.521	0.01122
1771	RNF20	9	0.5208	0.01138
1772	FLJ32549	12	0.5208	0.01137
1773	HECTD1	14	0.5208	0.01137
1774	MAP4K5	14	0.5207	0.01153
1775	ARFRP1	20	0.5206	0.01152
1776	SLC25A13	7	0.5204	0.01152
1777	SGPL1	10	0.5204	0.01151
1778	TSPAN31	12	0.5203	0.0115
1779	RPL14	3	0.5201	0.0115
1780	HSP90AA1	14	0.5201	0.01149
1781	SMARCA5	4	0.52	0.01148
1782	MRPL9	1	0.5198	0.01148
1783	WBSCR18	7	0.5198	0.01147
1784	PAFAH1B1	17	0.5197	0.01146
1785	WASF2	1	0.5195	0.01146
1786	LPGAT1	1	0.5195	0.01145
1787	TMEM60	7	0.5194	0.01145
1788	RBM18	9	0.5194	0.01144
1789	TMEM50B	21	0.5194	0.01143
1790	ATP5O	21	0.5194	0.01143
1791	ZNF75	23	0.5194	0.01142
1792	C2orf28	2	0.5192	0.01175
1793	SRFBP1	5	0.5192	0.01174
1794	RPS27	1	0.519	0.01174
1795	OSR2	8	0.519	0.01173
1796	DDIT4	10	0.519	0.01172
1797	ITGB2	21	0.519	0.01172
1798	USP9X	23	0.519	0.01171
1799	TRAK2	2	0.5189	0.0117
1800	CCNE2	8	0.5189	0.0117
1801	CEP164	11	0.5189	0.01169
1802	ST6GALNAC1	17	0.5189	0.01168
1803	GRHL2	8	0.5188	0.01168
1804	OSBPL2	20	0.5188	0.01167
1805	PDCD10	3	0.5187	0.01167
1806	TLE6	19	0.5185	0.01166
1807	PDCD2	6	0.5183	0.01165
1808	MTMR1	23	0.5183	0.01165
1809	COG2	1	0.5182	0.01164
1810	STX8	17	0.5181	0.01163
1811	JMJD4	1	0.518	0.01163
1812	GTF3C2	2	0.5179	0.01162
1813	BTG3	21	0.5178	0.01161
1814	VAMP3	1	0.5176	0.01177
1815	EOMES	3	0.5175	0.01177
1816	C3orf1	3	0.5175	0.01176
1817	PIGO	9	0.5175	0.01175
1818	ODC1	2	0.5174	0.01191
1819	WTAP	6	0.5174	0.01191
1820	DKFZp586I1420	7	0.5174	0.0119
1821	MRPL47	3	0.5171	0.01189
1822	NUP205	7	0.5171	0.01189
1823	OS9	12	0.5171	0.01188
1824	RP11-298P3.3	13	0.5171	0.01187
1825	CKS1B	1	0.517	0.01187
1826	RASSF1	3	0.517	0.01186
1827	FLJ25037	7	0.517	0.01185
1828	TARSL2	15	0.517	0.01185
1829	NISCH	3	0.5169	0.01184
1830	UBE2D1	10	0.5168	0.01184
1831	C1orf164	1	0.5167	0.01183
1832	SCNM1	1	0.5167	0.01182
1833	UBE4B	1	0.5166	0.01182
1834	SHARPIN	8	0.5166	0.01181
1835	COPB1	11	0.5166	0.0118
1836	OXSM	3	0.5165	0.0118
1837	AIFM2	10	0.5165	0.01179
1838	ZNF511	10	0.5164	0.01178
1839	CHMP1B	18	0.5164	0.01178
1840	TRIM21	11	0.5163	0.01177
1841	TMED4	7	0.5162	0.01177
1842	C8orf32	8	0.5162	0.01176
1843	APRIN	13	0.5162	0.01175
1844	ADI1	2	0.5161	0.01175
1845	MOCS2	5	0.5161	0.01174
1846	LAMP1	13	0.516	0.01173
1847	DKFZP564J0863	11	0.5159	0.01205
1848	TRIM11	1	0.5158	0.01205
1849	PPP1R16A	8	0.5158	0.01204
1850	PSMA7	20	0.5158	0.01203
1851	DDX42	17	0.5156	0.01203
1852	C9orf30	9	0.5153	0.01202
1853	HEL308	4	0.5152	0.01201
1854	SEL1L	14	0.5151	0.01201
1855	EIF1B	3	0.515	0.01233
1856	GPKOW	23	0.5149	0.01232
1857	MYNN	3	0.5148	0.01231
1858	CRLF3	17	0.5148	0.01231
1859	C1orf35	1	0.5146	0.0123
1860	CCDC75	2	0.5146	0.01229
1861	SC5DL	11	0.5146	0.01229
1862	MRPS16	10	0.5145	0.01228
1863	ACTR10	14	0.5145	0.01227
1864	FTSJ3	17	0.5145	0.01227
1865	ATOX1	5	0.5144	0.01226
1866	TMEM5	12	0.5144	0.01225
1867	P15RS	18	0.5144	0.01225
1868	FLJ11236	6	0.5143	0.01224
1869	KRT12	17	0.5143	0.01223
1870	PRPF38A	1	0.5142	0.01223
1871	MCPH1	8	0.5142	0.01222
1872	UPRT	23	0.5141	0.01221
1873	MESDC1	15	0.514	0.01221
1874	STRN	2	0.5139	0.0122
1875	LOC145853	15	0.5139	0.01219
1876	RNF4	4	0.5138	0.01219
1877	GPBP1	5	0.5138	0.01218
1878	THOC2	23	0.5138	0.01218
1879	FANCG	9	0.5136	0.01217
1880	CDC16	13	0.5135	0.01232
1881	TNNC2	20	0.5135	0.01232
1882	PINX1	8	0.5134	0.01231
1883	CNNM3	2	0.5133	0.0123
1884	TBX19	1	0.5131	0.01246
1885	LOC401588	23	0.5131	0.01245
1886	FAM129B	9	0.513	0.01244
1887	C10orf22	10	0.513	0.01244
1888	GOLGA4	3	0.5128	0.01243
1889	AP3S1	5	0.5128	0.01242
1890	KIAA0146	8	0.5127	0.01242
1891	PPP1R12C	19	0.5127	0.01241
1892	TRIAD3	7	0.5125	0.0124
1893	SEC24A	5	0.5124	0.0124
1894	C10orf84	10	0.5124	0.01239
1895	ZNF397	18	0.5124	0.01238
1896	ARMC8	3	0.5122	0.01254
1897	CCDC6	10	0.5121	0.01269
1898	AUP1	2	0.5119	0.01268
1899	FLJ31951	5	0.5119	0.01267
1900	LOC552889	12	0.5119	0.01267
1901	DUS1L	17	0.5119	0.01266
1902	ASPH	8	0.5118	0.01265
1903	SRXN1	20	0.5118	0.01265
1904	SIVA1	14	0.5117	0.01264
1905	TMEM93	17	0.5117	0.01263
1906	LOC728154	10	0.5114	0.01263
1907	PLEKHF1	19	0.5112	0.01278
1908	VPS4B	18	0.5111	0.01277
1909	H2AFJ	12	0.511	0.01292
1910	SLC17A8	12	0.511	0.01292
1911	FOXL2	3	0.5109	0.01291
1912	TSPAN15	10	0.5109	0.0129
1913	FLJ39660	2	0.5108	0.0129
1914	POLR2J	7	0.5108	0.01289
1915	BIN3	8	0.5108	0.01288
1916	SLC44A1	9	0.5108	0.01288
1917	R3HDM1	2	0.5107	0.01287
1918	C18orf54	18	0.5107	0.01286
1919	BET1L	11	0.5106	0.01286
1920	DYNLL2	17	0.5105	0.01285
1921	CST5	20	0.5105	0.01284
1922	RAB3GAP2	1	0.5103	0.01284
1923	INTS6	13	0.5102	0.01283
1924	UHRF2	9	0.51	0.01314
1925	CAPZA1	1	0.5099	0.01313
1926	C6orf170	6	0.5099	0.01312
1927	GBA2	9	0.5099	0.01312
1928	THTPA	14	0.5099	0.01311
1929	PKM2	15	0.5099	0.0131
1930	CCT7	2	0.5098	0.0131
1931	LOC221442	6	0.5098	0.01309
1932	NIPSNAP3A	9	0.5098	0.01308
1933	C14orf37	14	0.5098	0.01308
1934	ARL2BP	16	0.5096	0.01307
1935	C6orf151	6	0.5095	0.01306
1936	SDAD1	4	0.5094	0.01306
1937	NDUFA12L	5	0.5093	0.01305
1938	PURB	7	0.5092	0.01304
1939	NSUN6	10	0.5091	0.01319
1940	CTDP1	18	0.5091	0.01318
1941	GSTM4	1	0.5088	0.01333
1942	ARHGAP12	10	0.5088	0.01332
1943	GRB14	2	0.5087	0.01332
1944	CCDC107	9	0.5085	0.01331
1945	JMJD2C	9	0.5083	0.0133
1946	SMARCAD1	4	0.5082	0.0133
1947	FLJ27523	15	0.5082	0.01329
1948	SEC31A	4	0.5081	0.01328
1949	C14orf50	14	0.5081	0.01328
1950	MAN2B1	19	0.5081	0.01327
1951	KIAA2013	1	0.508	0.01326
1952	ALS2CR13	2	0.508	0.01326
1953	PROM1	4	0.508	0.01325
1954	DKFZP564O0823	4	0.508	0.01324
1955	C11orf41	11	0.508	0.01324
1956	ALKBH7	19	0.5078	0.01354
1957	IQCK	16	0.5077	0.01353
1958	NCOR1	17	0.5077	0.01352
1959	C15orf38	15	0.5076	0.01352
1960	SLC27A5	19	0.5076	0.01351
1961	PHGDH	1	0.5075	0.0135
1962	ITSN2	2	0.5074	0.0135
1963	SURF4	9	0.5074	0.01349
1964	LAMA5	20	0.5073	0.01348
1965	IGF2R	6	0.5072	0.01348
1966	KIAA0430	16	0.5072	0.01347
1967	CAMK4	5	0.5071	0.01346
1968	DSN1	20	0.5071	0.01346
1969	POLA1	23	0.507	0.01345
1970	SEC61B	9	0.5068	0.01375
1971	HDAC1	1	0.5067	0.01374
1972	BCKDK	16	0.5067	0.01373
1973	NFS1	20	0.5067	0.01373
1974	TRUB1	10	0.5066	0.01372
1975	RASSF3	14	0.5066	0.01371
1976	NFIC	19	0.5066	0.01371
1977	PCOLN3	16	0.5065	0.0137
1978	TMEM18	2	0.5063	0.01369
1979	PPP2R1A	19	0.5063	0.01368
1980	C2orf33	2	0.5062	0.01368
1981	40064	5	0.5062	0.01367
1982	MCOLN1	19	0.5062	0.01366
1983	SRPRB	3	0.5061	0.01366
1984	POLE3	9	0.5061	0.01365
1985	MRS2L	6	0.506	0.01364
1986	CREB3L4	1	0.5059	0.01364
1987	FBXL6	8	0.5059	0.01363
1988	BAG5	14	0.5059	0.01362
1989	ATP10D	4	0.5058	0.01362
1990	GRPEL2	5	0.5057	0.01361
1991	HDHD1A	23	0.5057	0.0136
1992	LRPPRC	2	0.5056	0.0136
1993	CEP72	5	0.5056	0.01359
1994	JAM2	21	0.5056	0.01358
1995	DHX35	20	0.5055	0.01358
1996	FAM50A	23	0.5055	0.01357
1997	CEP290	12	0.5053	0.01386
1998	C21orf62	21	0.5053	0.01386
[truncated: 63 more rows]
