# Supplementary material for: Genes co-amplified with ERBB2 or MET as novel potential cancer-promoting genes in gastric cancer
Source: Oncotarget. 2017 Sep 21;8(54):92209–26. doi: 10.18632/oncotarget.21150 (PMC5696175; doi:10.18632/oncotarget.21150)
Supplement: Supplementary file 7 [file oncotarget-08-92209-s007.xlsx]

## Sheet: Sheet1
Supplementary Table 6: Primer and probe sequences used for qPCR and qRT-PCR in this study
Gene name			Sequences				Size (bp)
qPCR
CAPZA2	CAPZA2 F	5-GGTACTTTTGACCCACCATTCA-3					22bp
	CAPZA2 R	5-TGAACTTATTTGCCCTTGCTGT-3					22bp
MET	MET F	5-GCTGGTGGTCCTACCATACATG-3					22bp
	MET R	5-CTGGCTTACAGCTAGTTTGCCA-3					22bp
ERBB2	ERBB2 F	5-GGAGGATGTGCGGCTCG-3					21bp
	ERBB2 R	5-CATGGTTGGGACTCTTGACCA-3					21bp
GRB7	GRB7 F	5-GATCTCCAATAACCCCTGCTT-3					21bp
	GRB7 R	5-ACTCGTGGTCCTCCAAACC-3					19bp
MIEN1	MIEN1 F	5-CCTCCACTTTGCCCTTTG-3					18bp
	MIEN1 R	5-GAGGTGGCTGGAGAAGTGTT-3					20bp
PGAP3	PGAP3 F	5-GACCACCCCTTATCTGCCTA-3					19bp
	PGAP3 R	5-TCTCTCCACTTGCCTGACC-3					19bp
STARD3	STARD3 F	5-GGGCTCCCCATCAGACTT-3					18bp
	STARD3 R	5-AGCTCATCACCTCTATTAACAAGACAT-3					27bp
ALB	ALB F	5-TGAAACATACGTTCCCAAAGAGTTT -3					25bp
	ALB R	5-CTCTCCTTCTCAGAAAGTGTGCATAT-3					26bp
qRT-PCR
CAPZA2	CAPZA2 F		5-TTTGTCGCCAGAAGGAAGAT-3				20bp
	CAPZA2 R		5-TTTTGCTGCTATACGCACCTT-3				21bp
	Taqman probe		UPL 68
MET	MET F		5-AAATGTGCATGAAGCAGGAA-3				20bp
	MET R		5-TCTCTGAATTAGAGCGATGTTGA-3				23bp
	Taqman probe		UPL 59
ERBB2	ERBB2 F		5-GGCTCAGTGACCTGTTTTGG-3				20bp
	ERBB2 R		5-GCAGAAGGGAGGGTCCTTAT-3				20bp
	Taqman probe		UPL 75
GRB7	GRB7 F		5-AAGACAGGGTGTTCCAATGAA-3				21bp
	GRB7 R		5-CCCCGTTTGTTCCTGATAAA-3				20bp
	Taqman probe		UPL 63
MIEN1	MIEN1 F		5-CATCGTGGTGGAGTACTGTGA-3				21bp
	MIEN1 R		5-TTTATCTCTATCTCAAAGGCACCTG-3				25bp
	Taqman probe		UPL 1
PGAP3	PGAP3 F		5-AGCCTGGTGATGCTCTGC-3				18bp
	PGAP3 R		5-AACCATGCATTGAGGGACAC-3				20bp
	Taqman probe		UPL 52
STARD3	STARD3 F		5-TGCTCAGGAGCGGGAGTA-3				18bp
	STARD3 R		5-CACGGTGTCCCCATATTCAT-3				20bp
	Taqman probe		UPL 12
PAPOLA	PAPOLA F		5-AAACTTTTTGAAGCTCCAAACTTCTT-3				26bp
	PAPOLA R		5-CACCAAGCCCACCCATTC-3				18bp
	Taqman probe		DYXL-AGGCGTTGTTTTTCTGTTGGTGCAC-BBQ				25bp
Abbreviations: qPCR, quantiative polymerase chain reaction; qRT-PCR, quantitative reverse transcription-polymerase chain reaction; F, forward primer; R, reverse primer; UPL, universal probe library
